# Supplementary material for: Tn Antigen Expression Contributes to an Immune Suppressive Microenvironment and Drives Tumor Growth in Colorectal Cancer
Source: Front Oncol. 2020 Aug 18;10:1622. doi: 10.3389/fonc.2020.01622 (PMC7461972; doi:10.3389/fonc.2020.01622)
Supplement: Supplementary file 2 [file Data_Sheet_2.xlsx]

## Sheet: Table S1_ALL DEGs MC38-WT
Supplementary Table 1. Differentially expressed genes in MC38-WT vs MC38-MOCK cells
ID	external_gene_name	description	logFC	logCPM	Pvalue	FDR
ENSMUSG00000074934	Grem1	gremlin 1, DAN family BMP antagonist [Source:MGI Symbol;Acc:MGI:1344337]	6.60847	6.08768	4.5275e-139	9.7889e-135
ENSMUSG00000048126	Col6a3	collagen, type VI, alpha 3 [Source:MGI Symbol;Acc:MGI:88461]	4.84808	7.09564	4.8887e-98	3.52328e-94
ENSMUSG00000020044	Timp3	tissue inhibitor of metalloproteinase 3 [Source:MGI Symbol;Acc:MGI:98754]	7.07383	4.73873	3.32404e-98	3.52328e-94
ENSMUSG00000079942	Rpl28-ps3	ribosomal protein L28, pseudogene 3 [Source:MGI Symbol;Acc:MGI:3650282]	4.98271	4.54866	1.51698e-69	8.19967e-66
ENSMUSG00000026586	Prrx1	paired related homeobox 1 [Source:MGI Symbol;Acc:MGI:97712]	2.81691	5.75505	3.84556e-56	1.6629e-52
ENSMUSG00000112907	AC164623.1		5.76968	4.40401	3.78553e-44	1.36412e-40
ENSMUSG00000004626	Stxbp2	syntaxin binding protein 2 [Source:MGI Symbol;Acc:MGI:107370]	5.72934	2.92793	4.35479e-43	1.34507e-39
ENSMUSG00000036103	Colec12	collectin sub-family member 12 [Source:MGI Symbol;Acc:MGI:2152907]	6.40826	2.66054	5.76231e-41	1.55734e-37
ENSMUSG00000050424	Pnma5	paraneoplastic antigen family 5 [Source:MGI Symbol;Acc:MGI:2180566]	3.04751	5.54855	1.21555e-40	2.92017e-37
ENSMUSG00000025743	Sdc3	syndecan 3 [Source:MGI Symbol;Acc:MGI:1349163]	3.84627	4.25828	8.16741e-38	1.76587e-34
ENSMUSG00000048865	Arhgap30	Rho GTPase activating protein 30 [Source:MGI Symbol;Acc:MGI:2684948]	5.10458	2.80053	1.24156e-37	2.44035e-34
ENSMUSG00000004655	Aqp1	aquaporin 1 [Source:MGI Symbol;Acc:MGI:103201]	4.91883	4.20403	9.69457e-36	1.74672e-32
ENSMUSG00000037411	Serpine1	serine (or cysteine) peptidase inhibitor, clade E, member 1 [Source:MGI Symbol;Acc:MGI:97608]	3.07343	4.45108	1.73292e-35	2.88211e-32
ENSMUSG00000019929	Dcn	decorin [Source:MGI Symbol;Acc:MGI:94872]	8.04047	3.63068	9.60877e-35	1.48394e-31
ENSMUSG00000035395	Pet2	plasmacytoma expressed transcript 2 [Source:MGI Symbol;Acc:MGI:101758]	5.86669	3.04622	1.38134e-34	1.99106e-31
ENSMUSG00000063011	Msln	mesothelin [Source:MGI Symbol;Acc:MGI:1888992]	-2.1733	7.38256	5.45613e-32	7.37294e-29
ENSMUSG00000032024	Clmp	CXADR-like membrane protein [Source:MGI Symbol;Acc:MGI:1918816]	4.21434	3.40731	6.12849e-32	7.79436e-29
ENSMUSG00000018593	Sparc	secreted acidic cysteine rich glycoprotein [Source:MGI Symbol;Acc:MGI:98373]	1.94246	6.53082	4.812e-30	5.78002e-27
ENSMUSG00000032014	Oaf	out at first homolog [Source:MGI Symbol;Acc:MGI:94852]	4.90119	2.25865	5.29011e-30	6.01986e-27
ENSMUSG00000041552	Ptchd1	patched domain containing 1 [Source:MGI Symbol;Acc:MGI:2685233]	5.53378	2.24897	2.85327e-29	3.08453e-26
ENSMUSG00000026259	Ngef	neuronal guanine nucleotide exchange factor [Source:MGI Symbol;Acc:MGI:1858414]	5.13869	2.05676	1.06827e-28	1.09986e-25
ENSMUSG00000070469	Adamtsl3	ADAMTS-like 3 [Source:MGI Symbol;Acc:MGI:3028499]	3.51516	4.37071	2.8124e-28	2.76395e-25
ENSMUSG00000017723	Wfdc2	WAP four-disulfide core domain 2 [Source:MGI Symbol;Acc:MGI:1914951]	-2.63778	4.58134	4.27567e-28	4.01931e-25
ENSMUSG00000024066	Xdh	xanthine dehydrogenase [Source:MGI Symbol;Acc:MGI:98973]	1.91676	6.18364	3.02494e-26	2.6547e-23
ENSMUSG00000079349	Magea5	melanoma antigen, family A, 5 [Source:MGI Symbol;Acc:MGI:1333838]	8.96165	1.52035	3.06958e-26	2.6547e-23
ENSMUSG00000043453	Magea10	melanoma antigen family A, 10 [Source:MGI Symbol;Acc:MGI:3588211]	6.99413	1.32146	2.74589e-25	2.28342e-22
ENSMUSG00000076441	Ass1	argininosuccinate synthetase 1 [Source:MGI Symbol;Acc:MGI:88090]	-3.38366	4.06621	9.6567e-25	7.73287e-22
ENSMUSG00000027463	Slc52a3	solute carrier protein family 52, member 3 [Source:MGI Symbol;Acc:MGI:1916948]	-4.14117	2.69205	1.31751e-24	1.01735e-21
ENSMUSG00000022221	Ripk3	receptor-interacting serine-threonine kinase 3 [Source:MGI Symbol;Acc:MGI:2154952]	-2.43575	4.29065	2.18848e-24	1.63162e-21
ENSMUSG00000017493	Igfbp4	insulin-like growth factor binding protein 4 [Source:MGI Symbol;Acc:MGI:96439]	1.75307	6.66791	2.69741e-24	1.94403e-21
ENSMUSG00000030257	Srgap3	SLIT-ROBO Rho GTPase activating protein 3 [Source:MGI Symbol;Acc:MGI:2152938]	2.72393	4.38202	3.23645e-24	2.25727e-21
ENSMUSG00000058254	Tspan7	tetraspanin 7 [Source:MGI Symbol;Acc:MGI:1298407]	-3.63263	3.06306	1.12049e-23	7.57067e-21
ENSMUSG00000096966	Gm18336	predicted gene, 18336 [Source:MGI Symbol;Acc:MGI:5010521]	-2.30395	4.91833	8.61674e-23	5.64553e-20
ENSMUSG00000026589	Sec16b	SEC16 homolog B (S. cerevisiae) [Source:MGI Symbol;Acc:MGI:2148802]	4.44848	1.95186	3.40366e-22	2.16443e-19
ENSMUSG00000036206	Sh3bp4	SH3-domain binding protein 4 [Source:MGI Symbol;Acc:MGI:2138297]	-1.76941	6.30764	4.38192e-22	2.7069e-19
ENSMUSG00000061132	Blnk	B cell linker [Source:MGI Symbol;Acc:MGI:96878]	-2.28238	4.8277	5.77265e-22	3.46696e-19
ENSMUSG00000024855	Pacs1	phosphofurin acidic cluster sorting protein 1 [Source:MGI Symbol;Acc:MGI:1277113]	2.18087	4.8315	8.04756e-22	4.7026e-19
ENSMUSG00000027199	Gatm	glycine amidinotransferase (L-arginine:glycine amidinotransferase) [Source:MGI Symbol;Acc:MGI:1914342]	-1.72702	5.53001	1.47895e-21	8.41481e-19
ENSMUSG00000042216	Sgsm1	small G protein signaling modulator 1 [Source:MGI Symbol;Acc:MGI:107320]	-1.43694	5.89169	1.60417e-21	8.89327e-19
ENSMUSG00000004105	Angptl2	angiopoietin-like 2 [Source:MGI Symbol;Acc:MGI:1347002]	2.22313	5.23189	2.88961e-21	1.56191e-18
ENSMUSG00000050335	Lgals3	lectin, galactose binding, soluble 3 [Source:MGI Symbol;Acc:MGI:96778]	1.48674	8.59094	4.56698e-21	2.40836e-18
ENSMUSG00000028072	Ntrk1	neurotrophic tyrosine kinase, receptor, type 1 [Source:MGI Symbol;Acc:MGI:97383]	3.89808	1.83262	1.10457e-20	5.68617e-18
ENSMUSG00000051177	Plcb1	phospholipase C, beta 1 [Source:MGI Symbol;Acc:MGI:97613]	4.71402	2.5026	1.68388e-20	8.46679e-18
ENSMUSG00000037279	Ovol2	ovo like zinc finger 2 [Source:MGI Symbol;Acc:MGI:1338039]	-3.33642	3.06836	2.17405e-20	1.0683e-17
ENSMUSG00000109673	Gm9712	predicted gene 9712 [Source:MGI Symbol;Acc:MGI:3780120]	-6.63227	1.43423	4.11457e-20	1.97691e-17
ENSMUSG00000027230	Creb3l1	cAMP responsive element binding protein 3-like 1 [Source:MGI Symbol;Acc:MGI:1347062]	3.75384	1.87845	5.69327e-19	2.67596e-16
ENSMUSG00000032327	Stra6	stimulated by retinoic acid gene 6 [Source:MGI Symbol;Acc:MGI:107742]	4.35399	2.10341	6.34513e-19	2.91889e-16
ENSMUSG00000041540	Sox5	SRY (sex determining region Y)-box 5 [Source:MGI Symbol;Acc:MGI:98367]	3.9203	1.93252	7.04064e-19	3.17137e-16
ENSMUSG00000056758	Hmga2	high mobility group AT-hook 2 [Source:MGI Symbol;Acc:MGI:101761]	1.48264	6.13017	8.02628e-19	3.54156e-16
ENSMUSG00000001418	Glmp	glycosylated lysosomal membrane protein [Source:MGI Symbol;Acc:MGI:1913318]	2.07374	4.6366	9.32656e-19	4.03299e-16
ENSMUSG00000000567	Sox9	SRY (sex determining region Y)-box 9 [Source:MGI Symbol;Acc:MGI:98371]	2.77272	5.15348	1.23259e-18	5.22548e-16
ENSMUSG00000027797	Dclk1	doublecortin-like kinase 1 [Source:MGI Symbol;Acc:MGI:1330861]	3.08789	3.4804	1.54981e-18	6.44393e-16
ENSMUSG00000023830	Igf2r	insulin-like growth factor 2 receptor [Source:MGI Symbol;Acc:MGI:96435]	1.78653	5.99465	2.01837e-18	8.23379e-16
ENSMUSG00000093460	Six3os1	SIX homeobox 3, opposite strand 1 [Source:MGI Symbol;Acc:MGI:1925118]	8.39216	0.972401	3.19233e-18	1.27818e-15
ENSMUSG00000025038	Efhc2	EF-hand domain (C-terminal) containing 2 [Source:MGI Symbol;Acc:MGI:1921655]	-2.77928	4.06415	3.59143e-18	1.41182e-15
ENSMUSG00000078952	Lncenc1	long non-coding RNA, embryonic stem cells expressed 1 [Source:MGI Symbol;Acc:MGI:3780541]	-1.49554	6.60151	4.16752e-18	1.60903e-15
ENSMUSG00000005501	Usp40	ubiquitin specific peptidase 40 [Source:MGI Symbol;Acc:MGI:2443184]	-1.34857	6.83944	1.21309e-17	4.60145e-15
ENSMUSG00000030882	Dnhd1	dynein heavy chain domain 1 [Source:MGI Symbol;Acc:MGI:1924755]	-3.3169	2.47995	2.89361e-17	1.07867e-14
ENSMUSG00000026979	Psd4	pleckstrin and Sec7 domain containing 4 [Source:MGI Symbol;Acc:MGI:2674093]	4.82704	0.864421	4.71882e-17	1.72925e-14
ENSMUSG00000031070	Mrgprf	MAS-related GPR, member F [Source:MGI Symbol;Acc:MGI:2384823]	6.21797	1.32902	6.92577e-17	2.4957e-14
ENSMUSG00000073433	Arhgdig	Rho GDP dissociation inhibitor (GDI) gamma [Source:MGI Symbol;Acc:MGI:108430]	6.30683	0.694023	7.75609e-17	2.74909e-14
ENSMUSG00000041358	Nutm1	NUT midline carcinoma, family member 1 [Source:MGI Symbol;Acc:MGI:2661384]	-4.57651	1.89511	7.90626e-17	2.75712e-14
ENSMUSG00000026069	Il1rl1	interleukin 1 receptor-like 1 [Source:MGI Symbol;Acc:MGI:98427]	1.22913	6.98366	9.37844e-17	3.21859e-14
ENSMUSG00000030587	2200002D01Rik	RIKEN cDNA 2200002D01 gene [Source:MGI Symbol;Acc:MGI:1919525]	-4.46797	1.57167	1.01096e-16	3.41531e-14
ENSMUSG00000033770	Clcnka	chloride channel, voltage-sensitive Ka [Source:MGI Symbol;Acc:MGI:1329026]	-3.46369	2.34715	1.32815e-16	4.41785e-14
ENSMUSG00000002997	Prkar2b	protein kinase, cAMP dependent regulatory, type II beta [Source:MGI Symbol;Acc:MGI:97760]	1.27394	6.17848	1.83327e-16	6.00562e-14
ENSMUSG00000029093	Sorcs2	sortilin-related VPS10 domain containing receptor 2 [Source:MGI Symbol;Acc:MGI:1932289]	4.59286	0.929544	2.25797e-16	7.2865e-14
ENSMUSG00000030654	Arl6ip1	ADP-ribosylation factor-like 6 interacting protein 1 [Source:MGI Symbol;Acc:MGI:1858943]	-2.19014	3.99061	2.4315e-16	7.73109e-14
ENSMUSG00000046561	Arsj	arylsulfatase J [Source:MGI Symbol;Acc:MGI:2443513]	5.12324	0.783639	2.63079e-16	8.24353e-14
ENSMUSG00000070436	Serpinh1	serine (or cysteine) peptidase inhibitor, clade H, member 1 [Source:MGI Symbol;Acc:MGI:88283]	1.18083	8.37371	2.93506e-16	9.06557e-14
ENSMUSG00000037348	Paqr7	progestin and adipoQ receptor family member VII [Source:MGI Symbol;Acc:MGI:1919154]	5.3109	0.946405	3.00616e-16	9.1544e-14
ENSMUSG00000035373	Ccl7	chemokine (C-C motif) ligand 7 [Source:MGI Symbol;Acc:MGI:99512]	3.23209	2.7577	6.13311e-16	1.84172e-13
ENSMUSG00000029563	Foxp2	forkhead box P2 [Source:MGI Symbol;Acc:MGI:2148705]	2.8028	2.18264	6.46188e-16	1.91387e-13
ENSMUSG00000039646	Vasn	vasorin [Source:MGI Symbol;Acc:MGI:2177651]	2.43988	5.03425	6.69317e-16	1.95558e-13
ENSMUSG00000034457	Eda2r	ectodysplasin A2 receptor [Source:MGI Symbol;Acc:MGI:2442860]	2.90867	2.67554	6.79839e-16	1.95984e-13
ENSMUSG00000067276	Capn6	calpain 6 [Source:MGI Symbol;Acc:MGI:1100850]	3.17928	2.76478	9.65576e-16	2.74694e-13
ENSMUSG00000067768	Xlr4b	X-linked lymphocyte-regulated 4B [Source:MGI Symbol;Acc:MGI:1350975]	4.37568	0.957597	1.54163e-15	4.32877e-13
ENSMUSG00000028926	Cdk14	cyclin-dependent kinase 14 [Source:MGI Symbol;Acc:MGI:894318]	1.57311	5.64626	1.88702e-15	5.23067e-13
ENSMUSG00000028226	Mmp16	matrix metallopeptidase 16 [Source:MGI Symbol;Acc:MGI:1276107]	2.99302	2.55288	2.01546e-15	5.51599e-13
ENSMUSG00000029070	Mxra8	matrix-remodelling associated 8 [Source:MGI Symbol;Acc:MGI:1922011]	2.8118	3.12873	2.34588e-15	6.34002e-13
ENSMUSG00000034687	Fras1	Fraser extracellular matrix complex subunit 1 [Source:MGI Symbol;Acc:MGI:2385368]	-2.38414	3.25968	2.90028e-15	7.74159e-13
ENSMUSG00000005686	Ampd3	adenosine monophosphate deaminase 3 [Source:MGI Symbol;Acc:MGI:1096344]	5.32324	0.992519	3.15429e-15	8.31693e-13
ENSMUSG00000039168	Dap	death-associated protein [Source:MGI Symbol;Acc:MGI:1918190]	1.06204	7.58936	3.45127e-15	8.99036e-13
ENSMUSG00000030074	Gxylt2	glucoside xylosyltransferase 2 [Source:MGI Symbol;Acc:MGI:2682940]	1.19663	6.49885	3.66207e-15	9.31502e-13
ENSMUSG00000063672	Nkx6-3	NK6 homeobox 3 [Source:MGI Symbol;Acc:MGI:1921811]	5.42238	0.597818	3.64017e-15	9.31502e-13
ENSMUSG00000068323	Slc4a5	solute carrier family 4, sodium bicarbonate cotransporter, member 5 [Source:MGI Symbol;Acc:MGI:2443220]	4.36626	1.16631	4.50931e-15	1.13367e-12
ENSMUSG00000058070	Eml1	echinoderm microtubule associated protein like 1 [Source:MGI Symbol;Acc:MGI:1915769]	2.58302	3.43756	4.60303e-15	1.14393e-12
ENSMUSG00000021838	Samd4	sterile alpha motif domain containing 4 [Source:MGI Symbol;Acc:MGI:1921730]	1.25558	5.83119	4.98573e-15	1.22496e-12
ENSMUSG00000031880	Rrad	Ras-related associated with diabetes [Source:MGI Symbol;Acc:MGI:1930943]	2.80344	2.90387	5.96533e-15	1.44917e-12
ENSMUSG00000025321	Itgb8	integrin beta 8 [Source:MGI Symbol;Acc:MGI:1338035]	5.62457	1.27836	7.51337e-15	1.80496e-12
ENSMUSG00000097336	Fendrr	Foxf1 adjacent non-coding developmental regulatory RNA [Source:MGI Symbol;Acc:MGI:1916040]	2.64521	2.97612	1.03006e-14	2.44735e-12
ENSMUSG00000047638	Nr1h4	nuclear receptor subfamily 1, group H, member 4 [Source:MGI Symbol;Acc:MGI:1352464]	-3.68913	1.5029	1.14101e-14	2.6815e-12
ENSMUSG00000060791	Gmfg	glia maturation factor, gamma [Source:MGI Symbol;Acc:MGI:1927135]	-2.53661	2.58633	1.33474e-14	3.10307e-12
ENSMUSG00000035900	Gramd4	GRAM domain containing 4 [Source:MGI Symbol;Acc:MGI:2676308]	1.8444	4.71122	1.48304e-14	3.41114e-12
ENSMUSG00000032911	Cspg4	chondroitin sulfate proteoglycan 4 [Source:MGI Symbol;Acc:MGI:2153093]	2.44781	3.54098	1.77734e-14	4.04503e-12
ENSMUSG00000022488	Nckap1l	NCK associated protein 1 like [Source:MGI Symbol;Acc:MGI:1926063]	1.78742	4.74424	2.0076e-14	4.52149e-12
ENSMUSG00000006800	Sulf2	sulfatase 2 [Source:MGI Symbol;Acc:MGI:1919293]	2.52249	5.18666	4.18513e-14	9.23334e-12
ENSMUSG00000036617	Etl4	enhancer trap locus 4 [Source:MGI Symbol;Acc:MGI:95454]	-3.58587	1.62884	4.16115e-14	9.23334e-12
ENSMUSG00000027624	Epb41l1	erythrocyte membrane protein band 4.1 like 1 [Source:MGI Symbol;Acc:MGI:103010]	1.05214	6.92439	5.30514e-14	1.15861e-11
ENSMUSG00000006369	Fbln1	fibulin 1 [Source:MGI Symbol;Acc:MGI:95487]	5.27899	0.93906	7.12453e-14	1.5404e-11
ENSMUSG00000078771	Evi2a	ecotropic viral integration site 2a [Source:MGI Symbol;Acc:MGI:95458]	5.21343	1.23878	7.95967e-14	1.70392e-11
ENSMUSG00000022257	Laptm4b	lysosomal-associated protein transmembrane 4B [Source:MGI Symbol;Acc:MGI:1890494]	1.26293	7.11527	8.08038e-14	1.7128e-11
ENSMUSG00000047220	Ccdc36	coiled-coil domain containing 36 [Source:MGI Symbol;Acc:MGI:3612242]	-3.94524	1.27198	1.34102e-13	2.81498e-11
ENSMUSG00000048000	Gigyf2	GRB10 interacting GYF protein 2 [Source:MGI Symbol;Acc:MGI:2138584]	-1.31801	7.75918	1.57138e-13	3.26681e-11
ENSMUSG00000021732	Fgf10	fibroblast growth factor 10 [Source:MGI Symbol;Acc:MGI:1099809]	2.84882	2.96425	1.67797e-13	3.45517e-11
ENSMUSG00000045658	Pid1	phosphotyrosine interaction domain containing 1 [Source:MGI Symbol;Acc:MGI:2138391]	6.53308	0.946283	1.90333e-13	3.88225e-11
ENSMUSG00000026442	Nfasc	neurofascin [Source:MGI Symbol;Acc:MGI:104753]	-3.46011	1.43027	2.63428e-13	5.32298e-11
ENSMUSG00000054662	Ano9	anoctamin 9 [Source:MGI Symbol;Acc:MGI:1918595]	-2.21115	3.53706	3.07499e-13	6.04402e-11
ENSMUSG00000072941	Sod3	superoxide dismutase 3, extracellular [Source:MGI Symbol;Acc:MGI:103181]	2.53381	2.39646	3.0283e-13	6.04402e-11
ENSMUSG00000040152	Thbs1	thrombospondin 1 [Source:MGI Symbol;Acc:MGI:98737]	2.87824	3.07981	3.06914e-13	6.04402e-11
ENSMUSG00000015222	Map2	microtubule-associated protein 2 [Source:MGI Symbol;Acc:MGI:97175]	-1.65503	4.37868	3.1128e-13	6.06324e-11
ENSMUSG00000031387	Renbp	renin binding protein [Source:MGI Symbol;Acc:MGI:105940]	1.48247	4.92244	3.4535e-13	6.66679e-11
ENSMUSG00000008153	Clstn3	calsyntenin 3 [Source:MGI Symbol;Acc:MGI:2178323]	-1.17177	6.19254	3.87216e-13	7.36929e-11
ENSMUSG00000087006	Gm13889	predicted gene 13889 [Source:MGI Symbol;Acc:MGI:3652053]	3.98133	1.16611	3.88557e-13	7.36929e-11
ENSMUSG00000027506	Tpd52	tumor protein D52 [Source:MGI Symbol;Acc:MGI:107749]	-1.50796	5.01716	4.14997e-13	7.80231e-11
ENSMUSG00000026289	Atg16l1	autophagy related 16-like 1 (S. cerevisiae) [Source:MGI Symbol;Acc:MGI:1924290]	-1.18577	6.87105	4.32194e-13	8.05558e-11
ENSMUSG00000004562	Arhgef40	Rho guanine nucleotide exchange factor (GEF) 40 [Source:MGI Symbol;Acc:MGI:2685515]	1.31291	7.24342	4.91983e-13	9.0916e-11
ENSMUSG00000032769	Trpa1	transient receptor potential cation channel, subfamily A, member 1 [Source:MGI Symbol;Acc:MGI:3522699]	3.65277	1.59889	4.96309e-13	9.09381e-11
ENSMUSG00000041189	Chrnb1	cholinergic receptor, nicotinic, beta polypeptide 1 (muscle) [Source:MGI Symbol;Acc:MGI:87890]	-1.76678	4.7433	5.71827e-13	1.03895e-10
ENSMUSG00000055322	Tns1	tensin 1 [Source:MGI Symbol;Acc:MGI:104552]	4.97974	1.3052	7.13751e-13	1.286e-10
ENSMUSG00000052485	Tmem171	transmembrane protein 171 [Source:MGI Symbol;Acc:MGI:2685751]	-3.53376	1.6217	7.43836e-13	1.32913e-10
ENSMUSG00000029361	Nos1	nitric oxide synthase 1, neuronal [Source:MGI Symbol;Acc:MGI:97360]	-1.67447	4.58575	1.02074e-12	1.80896e-10
ENSMUSG00000024803	Ankrd1	ankyrin repeat domain 1 (cardiac muscle) [Source:MGI Symbol;Acc:MGI:1097717]	-1.5569	5.66348	1.26996e-12	2.23235e-10
ENSMUSG00000070738	Dgkd	diacylglycerol kinase, delta [Source:MGI Symbol;Acc:MGI:2138334]	-1.19517	7.99257	1.45653e-12	2.53965e-10
ENSMUSG00000020256	Aldh1l2	aldehyde dehydrogenase 1 family, member L2 [Source:MGI Symbol;Acc:MGI:2444680]	1.36854	6.84293	1.63041e-12	2.82008e-10
ENSMUSG00000001119	Col6a1	collagen, type VI, alpha 1 [Source:MGI Symbol;Acc:MGI:88459]	2.85667	7.43491	1.74216e-12	2.98946e-10
ENSMUSG00000027737	Slc7a11	solute carrier family 7 (cationic amino acid transporter, y+ system), member 11 [Source:MGI Symbol;Acc:MGI:1347355]	1.42923	6.94566	1.94896e-12	3.31799e-10
ENSMUSG00000029661	Col1a2	collagen, type I, alpha 2 [Source:MGI Symbol;Acc:MGI:88468]	2.39792	2.46042	2.04629e-12	3.45647e-10
ENSMUSG00000033737	Fndc3c1	fibronectin type III domain containing 3C1 [Source:MGI Symbol;Acc:MGI:2685630]	-1.31825	5.17831	2.10093e-12	3.52126e-10
ENSMUSG00000026240	Cops7b	COP9 signalosome subunit 7B [Source:MGI Symbol;Acc:MGI:1349388]	-1.34778	5.97474	2.5371e-12	4.21959e-10
ENSMUSG00000001020	S100a4	S100 calcium binding protein A4 [Source:MGI Symbol;Acc:MGI:1330282]	1.47482	5.21321	2.57848e-12	4.25568e-10
ENSMUSG00000052504	Epha3	Eph receptor A3 [Source:MGI Symbol;Acc:MGI:99612]	3.44545	0.944935	2.65044e-12	4.34131e-10
ENSMUSG00000056656	Apol8	apolipoprotein L 8 [Source:MGI Symbol;Acc:MGI:2444921]	-2.41869	3.38959	3.0018e-12	4.87984e-10
ENSMUSG00000028675	Pnrc2	proline-rich nuclear receptor coactivator 2 [Source:MGI Symbol;Acc:MGI:106512]	2.05989	3.55433	3.81896e-12	6.16192e-10
ENSMUSG00000049670	Morn4	MORN repeat containing 4 [Source:MGI Symbol;Acc:MGI:2449568]	5.6705	0.162292	4.41712e-12	7.07426e-10
ENSMUSG00000048440	Cyp4f16	cytochrome P450, family 4, subfamily f, polypeptide 16 [Source:MGI Symbol;Acc:MGI:1917351]	-1.78214	3.57828	6.36669e-12	9.97494e-10
ENSMUSG00000034488	Edil3	EGF-like repeats and discoidin I-like domains 3 [Source:MGI Symbol;Acc:MGI:1329025]	3.12811	3.19692	6.3393e-12	9.97494e-10
ENSMUSG00000030029	Lrig1	leucine-rich repeats and immunoglobulin-like domains 1 [Source:MGI Symbol;Acc:MGI:107935]	1.20364	6.56167	6.32918e-12	9.97494e-10
ENSMUSG00000035606	Ky	kyphoscoliosis peptidase [Source:MGI Symbol;Acc:MGI:96709]	2.72419	2.28024	6.52731e-12	1.0153e-09
ENSMUSG00000061878	Sphk1	sphingosine kinase 1 [Source:MGI Symbol;Acc:MGI:1316649]	-3.94668	1.31933	7.0362e-12	1.08664e-09
ENSMUSG00000021792	Fam213a	family with sequence similarity 213, member A [Source:MGI Symbol;Acc:MGI:1917814]	2.80428	2.08293	7.99319e-12	1.22568e-09
ENSMUSG00000001700	Gramd3	GRAM domain containing 3 [Source:MGI Symbol;Acc:MGI:1914815]	-1.18967	5.39832	8.98846e-12	1.36859e-09
ENSMUSG00000068747	Sort1	sortilin 1 [Source:MGI Symbol;Acc:MGI:1338015]	3.21175	1.1616	9.62956e-12	1.45595e-09
ENSMUSG00000024376	Epb41l4a	erythrocyte membrane protein band 4.1 like 4a [Source:MGI Symbol;Acc:MGI:103007]	-1.96216	3.38816	1.00126e-11	1.50336e-09
ENSMUSG00000022377	Asap1	ArfGAP with SH3 domain, ankyrin repeat and PH domain1 [Source:MGI Symbol;Acc:MGI:1342335]	0.906351	6.87618	1.12714e-11	1.68068e-09
ENSMUSG00000031963	Bmper	BMP-binding endothelial regulator [Source:MGI Symbol;Acc:MGI:1920480]	2.34056	2.8227	1.35537e-11	2.00715e-09
ENSMUSG00000063193	Cd300lb	CD300 molecule like family member B [Source:MGI Symbol;Acc:MGI:2685099]	3.28489	1.72037	1.36996e-11	2.01496e-09
ENSMUSG00000063919	Srrm4	serine/arginine repetitive matrix 4 [Source:MGI Symbol;Acc:MGI:1916205]	-3.22682	1.43442	1.39604e-11	2.03945e-09
ENSMUSG00000080069	Gm41	predicted pseudogene 41 [Source:MGI Symbol;Acc:MGI:2684887]	7.18648	-0.0925316	1.53699e-11	2.23028e-09
ENSMUSG00000019312	Grb7	growth factor receptor bound protein 7 [Source:MGI Symbol;Acc:MGI:102683]	-2.18779	2.78227	1.69016e-11	2.43619e-09
ENSMUSG00000095526	Gm10243	predicted gene 10243 [Source:MGI Symbol;Acc:MGI:3704266]	-3.9228	2.31762	1.93808e-11	2.77505e-09
ENSMUSG00000026664	Phyh	phytanoyl-CoA hydroxylase [Source:MGI Symbol;Acc:MGI:891978]	4.90072	0.1655	1.97108e-11	2.80374e-09
ENSMUSG00000022484	Hoxc10	homeobox C10 [Source:MGI Symbol;Acc:MGI:96192]	-2.49643	2.0428	2.56543e-11	3.6253e-09
ENSMUSG00000029659	Medag	mesenteric estrogen dependent adipogenesis [Source:MGI Symbol;Acc:MGI:1917967]	7.13779	-0.124088	3.432e-11	4.8184e-09
ENSMUSG00000048078	Tenm4	teneurin transmembrane protein 4 [Source:MGI Symbol;Acc:MGI:2447063]	3.27156	2.84601	3.50768e-11	4.89287e-09
ENSMUSG00000025089	Gfra1	glial cell line derived neurotrophic factor family receptor alpha 1 [Source:MGI Symbol;Acc:MGI:1100842]	2.32931	3.71203	4.60548e-11	6.38302e-09
ENSMUSG00000037706	Cd81	CD81 antigen [Source:MGI Symbol;Acc:MGI:1096398]	1.24023	6.77861	4.73486e-11	6.52054e-09
ENSMUSG00000039963	Ccdc40	coiled-coil domain containing 40 [Source:MGI Symbol;Acc:MGI:2443893]	-4.27925	0.560668	6.14899e-11	8.41439e-09
ENSMUSG00000029381	Shroom3	shroom family member 3 [Source:MGI Symbol;Acc:MGI:1351655]	-2.84379	2.10571	6.32321e-11	8.59837e-09
ENSMUSG00000043079	Synpo	synaptopodin [Source:MGI Symbol;Acc:MGI:1099446]	2.53904	3.90271	6.76946e-11	9.09084e-09
ENSMUSG00000024530	Prelid3a	PRELI domain containing 3A [Source:MGI Symbol;Acc:MGI:2442865]	7.07333	-0.175369	6.7576e-11	9.09084e-09
ENSMUSG00000042115	Klhdc8a	kelch domain containing 8A [Source:MGI Symbol;Acc:MGI:2442630]	-4.36777	0.608191	7.92047e-11	1.05709e-08
ENSMUSG00000019853	Hebp2	heme binding protein 2 [Source:MGI Symbol;Acc:MGI:1860084]	7.15668	-0.119172	1.03937e-10	1.37867e-08
ENSMUSG00000024238	Zeb1	zinc finger E-box binding homeobox 1 [Source:MGI Symbol;Acc:MGI:1344313]	1.45936	4.33684	1.06109e-10	1.3989e-08
ENSMUSG00000105954	Gm42793	predicted gene 42793 [Source:MGI Symbol;Acc:MGI:5662930]	3.35574	3.03271	1.23388e-10	1.61215e-08
ENSMUSG00000021457	Syk	spleen tyrosine kinase [Source:MGI Symbol;Acc:MGI:99515]	-3.11174	1.36125	1.24027e-10	1.61215e-08
ENSMUSG00000020601	Trib2	tribbles pseudokinase 2 [Source:MGI Symbol;Acc:MGI:2145021]	2.3807	3.69851	1.24522e-10	1.61215e-08
ENSMUSG00000020681	Ace	angiotensin I converting enzyme (peptidyl-dipeptidase A) 1 [Source:MGI Symbol;Acc:MGI:87874]	3.7658	0.471579	1.32254e-10	1.70206e-08
ENSMUSG00000047250	Ptgs1	prostaglandin-endoperoxide synthase 1 [Source:MGI Symbol;Acc:MGI:97797]	2.3063	2.45703	1.40695e-10	1.79998e-08
ENSMUSG00000056602	Fry	FRY microtubule binding protein [Source:MGI Symbol;Acc:MGI:2443895]	-1.46122	4.40166	1.43605e-10	1.8264e-08
ENSMUSG00000043903	Zfp469	zinc finger protein 469 [Source:MGI Symbol;Acc:MGI:2684868]	2.83005	2.6625	1.47375e-10	1.86338e-08
ENSMUSG00000024981	Acsl5	acyl-CoA synthetase long-chain family member 5 [Source:MGI Symbol;Acc:MGI:1919129]	1.60979	4.94872	1.57967e-10	1.9857e-08
ENSMUSG00000034551	Hdx	highly divergent homeobox [Source:MGI Symbol;Acc:MGI:2685226]	5.2486	-0.221391	1.68444e-10	2.10515e-08
ENSMUSG00000002980	Bcam	basal cell adhesion molecule [Source:MGI Symbol;Acc:MGI:1929940]	-4.32004	0.604173	1.74269e-10	2.16544e-08
ENSMUSG00000024304	Cdh2	cadherin 2 [Source:MGI Symbol;Acc:MGI:88355]	-1.24762	4.71896	1.92922e-10	2.38352e-08
ENSMUSG00000034730	Adgrb1	adhesion G protein-coupled receptor B1 [Source:MGI Symbol;Acc:MGI:1933736]	-4.44059	0.721722	2.09976e-10	2.57949e-08
ENSMUSG00000019558	Slc6a8	solute carrier family 6 (neurotransmitter transporter, creatine), member 8 [Source:MGI Symbol;Acc:MGI:2147834]	0.963173	6.26296	2.40712e-10	2.94036e-08
ENSMUSG00000049775	Tmsb4x	thymosin, beta 4, X chromosome [Source:MGI Symbol;Acc:MGI:99510]	7.12582	-0.145092	2.64914e-10	3.21782e-08
ENSMUSG00000033685	Ucp2	uncoupling protein 2 (mitochondrial, proton carrier) [Source:MGI Symbol;Acc:MGI:109354]	-1.45492	4.36096	3.14739e-10	3.80165e-08
ENSMUSG00000026254	Eif4e2	eukaryotic translation initiation factor 4E member 2 [Source:MGI Symbol;Acc:MGI:1914440]	-1.06634	7.74826	3.28695e-10	3.94818e-08
ENSMUSG00000007817	Zmiz1	zinc finger, MIZ-type containing 1 [Source:MGI Symbol;Acc:MGI:3040693]	1.04206	7.60265	3.65462e-10	4.36556e-08
ENSMUSG00000022505	Emp2	epithelial membrane protein 2 [Source:MGI Symbol;Acc:MGI:1098726]	1.51602	5.74845	3.79724e-10	4.511e-08
ENSMUSG00000053617	Sh3pxd2a	SH3 and PX domains 2A [Source:MGI Symbol;Acc:MGI:1298393]	0.875823	6.69891	5.1657e-10	6.10314e-08
ENSMUSG00000029821	Dfna5	deafness, autosomal dominant 5 (human) [Source:MGI Symbol;Acc:MGI:1889850]	-1.62721	4.15597	5.2802e-10	6.20452e-08
ENSMUSG00000031740	Mmp2	matrix metallopeptidase 2 [Source:MGI Symbol;Acc:MGI:97009]	7.50795	0.258874	6.09016e-10	7.11758e-08
ENSMUSG00000023336	Wfdc1	WAP four-disulfide core domain 1 [Source:MGI Symbol;Acc:MGI:1915116]	-2.27509	2.06366	7.01173e-10	8.15057e-08
ENSMUSG00000021843	Ktn1	kinectin 1 [Source:MGI Symbol;Acc:MGI:109153]	0.899653	7.66127	7.06671e-10	8.17055e-08
ENSMUSG00000114926	AC124581.4		-3.28969	1.06819	7.97785e-10	9.17495e-08
ENSMUSG00000036718	Micall2	MICAL-like 2 [Source:MGI Symbol;Acc:MGI:2444818]	1.05278	5.79652	8.22636e-10	9.41069e-08
ENSMUSG00000022231	Sema5a	sema domain, seven thrombospondin repeats (type 1 and type 1-like), transmembrane domain (TM) and short cytoplasmic domain, (semaphorin) 5A [Source:MGI Symbol;Acc:MGI:107556]	1.80876	5.13033	8.32246e-10	9.47052e-08
ENSMUSG00000021127	Zfp36l1	zinc finger protein 36, C3H type-like 1 [Source:MGI Symbol;Acc:MGI:107946]	1.33717	6.13978	8.56643e-10	9.6971e-08
ENSMUSG00000034402	Kcnh5	potassium voltage-gated channel, subfamily H (eag-related), member 5 [Source:MGI Symbol;Acc:MGI:3584508]	3.43112	0.825821	8.82224e-10	9.93467e-08
ENSMUSG00000042821	Snai1	snail family zinc finger 1 [Source:MGI Symbol;Acc:MGI:98330]	1.25821	4.8685	1.03936e-09	1.16436e-07
ENSMUSG00000057455	Rit2	Ras-like without CAAX 2 [Source:MGI Symbol;Acc:MGI:108054]	6.82179	-0.37407	1.04721e-09	1.1671e-07
ENSMUSG00000028664	Ephb2	Eph receptor B2 [Source:MGI Symbol;Acc:MGI:99611]	2.23379	2.82953	1.10411e-09	1.2242e-07
ENSMUSG00000021840	Mapk1ip1l	mitogen-activated protein kinase 1 interacting protein 1-like [Source:MGI Symbol;Acc:MGI:2444022]	0.822942	7.71037	1.17118e-09	1.29194e-07
ENSMUSG00000022144	Gdnf	glial cell line derived neurotrophic factor [Source:MGI Symbol;Acc:MGI:107430]	1.26456	5.28984	1.18712e-09	1.2963e-07
ENSMUSG00000037185	Krt80	keratin 80 [Source:MGI Symbol;Acc:MGI:1921377]	-1.48752	4.82226	1.18426e-09	1.2963e-07
ENSMUSG00000078429	Ctdsp2	CTD (carboxy-terminal domain, RNA polymerase II, polypeptide A) small phosphatase 2 [Source:MGI Symbol;Acc:MGI:1098748]	0.994037	6.06999	1.28253e-09	1.38968e-07
ENSMUSG00000029304	Spp1	secreted phosphoprotein 1 [Source:MGI Symbol;Acc:MGI:98389]	2.34217	10.8975	1.28549e-09	1.38968e-07
ENSMUSG00000036356	Csgalnact1	chondroitin sulfate N-acetylgalactosaminyltransferase 1 [Source:MGI Symbol;Acc:MGI:2442354]	3.5541	1.34448	1.35875e-09	1.46157e-07
ENSMUSG00000083623	Gm7224	predicted gene 7224 [Source:MGI Symbol;Acc:MGI:3647435]	4.99785	0.183106	1.41916e-09	1.519e-07
ENSMUSG00000042647	Acad12	acyl-Coenzyme A dehydrogenase family, member 12 [Source:MGI Symbol;Acc:MGI:2443320]	-1.74186	2.90078	1.42818e-09	1.52112e-07
ENSMUSG00000022265	Ank	progressive ankylosis [Source:MGI Symbol;Acc:MGI:3045421]	1.27034	5.61203	1.53678e-09	1.62119e-07
ENSMUSG00000046180	4930550L24Rik	RIKEN cDNA 4930550L24 gene [Source:MGI Symbol;Acc:MGI:1922602]	7.11028	-0.164757	1.53713e-09	1.62119e-07
ENSMUSG00000039742	Fam71f1	family with sequence similarity 71, member F1 [Source:MGI Symbol;Acc:MGI:3032524]	-2.34876	1.86421	1.66387e-09	1.74633e-07
ENSMUSG00000007655	Cav1	caveolin 1, caveolae protein [Source:MGI Symbol;Acc:MGI:102709]	0.899522	7.53355	1.68289e-09	1.75777e-07
ENSMUSG00000022010	Tsc22d1	TSC22 domain family, member 1 [Source:MGI Symbol;Acc:MGI:109127]	1.13558	6.5648	1.69131e-09	1.75806e-07
ENSMUSG00000006179	Prss16	protease, serine 16 (thymus) [Source:MGI Symbol;Acc:MGI:1859181]	-2.04598	3.0067	1.74615e-09	1.80639e-07
ENSMUSG00000040640	Erc2	ELKS/RAB6-interacting/CAST family member 2 [Source:MGI Symbol;Acc:MGI:1098749]	6.89194	-0.335834	1.84148e-09	1.88713e-07
ENSMUSG00000031553	Adam3	a disintegrin and metallopeptidase domain 3 (cyritestin) [Source:MGI Symbol;Acc:MGI:102518]	-2.51101	2.35992	1.84165e-09	1.88713e-07
ENSMUSG00000046687	Gm5424	predicted gene 5424 [Source:MGI Symbol;Acc:MGI:3643173]	-2.55669	1.85068	1.87225e-09	1.90943e-07
ENSMUSG00000028883	Sema3a	sema domain, immunoglobulin domain (Ig), short basic domain, secreted, (semaphorin) 3A [Source:MGI Symbol;Acc:MGI:107558]	1.68744	4.23791	1.90234e-09	1.93101e-07
ENSMUSG00000031362	Xlr4c	X-linked lymphocyte-regulated 4C [Source:MGI Symbol;Acc:MGI:3574099]	3.90824	0.10203	2.63094e-09	2.65811e-07
ENSMUSG00000008206	Cers4	ceramide synthase 4 [Source:MGI Symbol;Acc:MGI:1914510]	-2.7543	1.36913	2.67107e-09	2.68611e-07
ENSMUSG00000028972	Car6	carbonic anhydrase 6 [Source:MGI Symbol;Acc:MGI:1333786]	3.89949	0.36872	2.72769e-09	2.73034e-07
ENSMUSG00000022324	Matn2	matrilin 2 [Source:MGI Symbol;Acc:MGI:109613]	1.7359	4.61639	2.84589e-09	2.83553e-07
ENSMUSG00000041324	Inhba	inhibin beta-A [Source:MGI Symbol;Acc:MGI:96570]	2.90251	1.68555	3.08969e-09	3.06433e-07
ENSMUSG00000053644	Aldh7a1	aldehyde dehydrogenase family 7, member A1 [Source:MGI Symbol;Acc:MGI:108186]	-0.855205	6.76044	3.1627e-09	3.11873e-07
ENSMUSG00000000308	Ckmt1	creatine kinase, mitochondrial 1, ubiquitous [Source:MGI Symbol;Acc:MGI:99441]	-6.97406	-0.0247074	3.1734e-09	3.11873e-07
ENSMUSG00000038781	Stap2	signal transducing adaptor family member 2 [Source:MGI Symbol;Acc:MGI:2147039]	-1.89417	2.60401	3.31601e-09	3.2328e-07
ENSMUSG00000020732	Rab37	RAB37, member RAS oncogene family [Source:MGI Symbol;Acc:MGI:1929945]	-3.75461	0.441051	3.32512e-09	3.2328e-07
ENSMUSG00000027834	Serpini1	serine (or cysteine) peptidase inhibitor, clade I, member 1 [Source:MGI Symbol;Acc:MGI:1194506]	-1.8704	2.86591	3.33432e-09	3.2328e-07
ENSMUSG00000029484	Anxa3	annexin A3 [Source:MGI Symbol;Acc:MGI:1201378]	-0.980188	6.95788	3.42615e-09	3.307e-07
ENSMUSG00000046727	Cystm1	cysteine-rich transmembrane module containing 1 [Source:MGI Symbol;Acc:MGI:1913310]	-1.51397	3.81339	3.71434e-09	3.56923e-07
ENSMUSG00000020241	Col6a2	collagen, type VI, alpha 2 [Source:MGI Symbol;Acc:MGI:88460]	2.34016	6.38683	3.76497e-09	3.60188e-07
ENSMUSG00000027977	Ndst3	N-deacetylase/N-sulfotransferase (heparan glucosaminyl) 3 [Source:MGI Symbol;Acc:MGI:1932544]	3.34494	0.30456	4.0434e-09	3.85121e-07
ENSMUSG00000038400	Pmepa1	prostate transmembrane protein, androgen induced 1 [Source:MGI Symbol;Acc:MGI:1929600]	2.32429	1.46064	4.09193e-09	3.88034e-07
ENSMUSG00000002908	Kcnn1	potassium intermediate/small conductance calcium-activated channel, subfamily N, member 1 [Source:MGI Symbol;Acc:MGI:1933993]	-2.50119	1.57132	4.31285e-09	4.07197e-07
ENSMUSG00000021579	Lrrc14b	leucine rich repeat containing 14B [Source:MGI Symbol;Acc:MGI:2145269]	3.47862	0.200192	4.42715e-09	4.16171e-07
ENSMUSG00000060487	Samd5	sterile alpha motif domain containing 5 [Source:MGI Symbol;Acc:MGI:2444815]	-6.64889	-0.284494	4.45653e-09	4.1712e-07
ENSMUSG00000019817	Plagl1	pleiomorphic adenoma gene-like 1 [Source:MGI Symbol;Acc:MGI:1100874]	-1.55506	3.6151	4.5612e-09	4.25076e-07
ENSMUSG00000047547	Cltb	clathrin, light polypeptide (Lcb) [Source:MGI Symbol;Acc:MGI:1921575]	-0.965221	6.16071	4.78263e-09	4.41903e-07
ENSMUSG00000021994	Wnt5a	wingless-type MMTV integration site family, member 5A [Source:MGI Symbol;Acc:MGI:98958]	3.88464	0.0814655	4.78085e-09	4.41903e-07
ENSMUSG00000022346	Myc	myelocytomatosis oncogene [Source:MGI Symbol;Acc:MGI:97250]	1.0462	7.36834	4.85877e-09	4.45504e-07
ENSMUSG00000097971	Gm26917	predicted gene, 26917 [Source:MGI Symbol;Acc:MGI:5504032]	-0.976735	8.32488	4.86281e-09	4.45504e-07
ENSMUSG00000033488	BC026585	cDNA sequence BC026585 [Source:MGI Symbol;Acc:MGI:2448516]	-4.25823	0.0849289	5.46023e-09	4.98125e-07
ENSMUSG00000034872	Gipc3	GIPC PDZ domain containing family, member 3 [Source:MGI Symbol;Acc:MGI:2387006]	-2.60384	1.27817	5.49914e-09	4.99567e-07
ENSMUSG00000053909	Rhox10	reproductive homeobox 10 [Source:MGI Symbol;Acc:MGI:3580249]	-2.35341	1.48507	5.83373e-09	5.27745e-07
ENSMUSG00000039831	Arhgap29	Rho GTPase activating protein 29 [Source:MGI Symbol;Acc:MGI:2443818]	-1.75898	2.9739	5.87325e-09	5.29107e-07
ENSMUSG00000054932	Afp	alpha fetoprotein [Source:MGI Symbol;Acc:MGI:87951]	-1.13171	5.41381	6.06449e-09	5.44068e-07
ENSMUSG00000021662	Arhgef28	Rho guanine nucleotide exchange factor (GEF) 28 [Source:MGI Symbol;Acc:MGI:1346016]	-1.69317	3.11454	6.13e-09	5.47672e-07
ENSMUSG00000020926	Adam11	a disintegrin and metallopeptidase domain 11 [Source:MGI Symbol;Acc:MGI:1098667]	-1.65528	3.02654	6.17423e-09	5.49354e-07
ENSMUSG00000044068	Zrsr1	zinc finger (CCCH type), RNA binding motif and serine/arginine rich 1 [Source:MGI Symbol;Acc:MGI:98885]	-3.87983	0.535576	6.51218e-09	5.77048e-07
ENSMUSG00000030075	Cntn3	contactin 3 [Source:MGI Symbol;Acc:MGI:99534]	0.875994	7.08764	6.78146e-09	5.98457e-07
ENSMUSG00000026185	Igfbp5	insulin-like growth factor binding protein 5 [Source:MGI Symbol;Acc:MGI:96440]	-2.67253	2.76718	6.82635e-09	5.99969e-07
ENSMUSG00000038119	Cdon	cell adhesion molecule-related/down-regulated by oncogenes [Source:MGI Symbol;Acc:MGI:1926387]	-1.11403	5.45451	7.38379e-09	6.46336e-07
ENSMUSG00000022912	Pros1	protein S (alpha) [Source:MGI Symbol;Acc:MGI:1095733]	1.68603	2.77413	7.67359e-09	6.68995e-07
ENSMUSG00000024659	Anxa1	annexin A1 [Source:MGI Symbol;Acc:MGI:96819]	0.984078	8.00848	8.24718e-09	7.16113e-07
ENSMUSG00000041361	Myzap	myocardial zonula adherens protein [Source:MGI Symbol;Acc:MGI:2142908]	-3.94981	0.278487	9.31184e-09	8.05325e-07
ENSMUSG00000059895	Ptp4a3	protein tyrosine phosphatase 4a3 [Source:MGI Symbol;Acc:MGI:1277098]	-3.62549	0.611358	9.55547e-09	8.23103e-07
ENSMUSG00000034690	Nlrp4c	NLR family, pyrin domain containing 4C [Source:MGI Symbol;Acc:MGI:1890518]	-1.19427	5.6228	1.06349e-08	9.1245e-07
ENSMUSG00000102252	Snrpn	small nuclear ribonucleoprotein N [Source:MGI Symbol;Acc:MGI:98347]	-3.44273	0.645862	1.0682e-08	9.12872e-07
ENSMUSG00000037605	Adgrl3	adhesion G protein-coupled receptor L3 [Source:MGI Symbol;Acc:MGI:2441950]	-2.87201	1.03688	1.07915e-08	9.18594e-07
ENSMUSG00000052957	Gas1	growth arrest specific 1 [Source:MGI Symbol;Acc:MGI:95655]	1.8316	5.70881	1.22318e-08	1.03711e-06
ENSMUSG00000047361	Gm973	predicted gene 973 [Source:MGI Symbol;Acc:MGI:2685819]	-1.92018	3.05455	1.24436e-08	1.05095e-06
ENSMUSG00000023031	Cela1	chymotrypsin-like elastase family, member 1 [Source:MGI Symbol;Acc:MGI:95314]	-1.97785	2.19541	1.32017e-08	1.11064e-06
ENSMUSG00000056888	Glipr1	GLI pathogenesis-related 1 (glioma) [Source:MGI Symbol;Acc:MGI:1920940]	1.63312	3.21705	1.40442e-08	1.17693e-06
ENSMUSG00000026360	Rgs2	regulator of G-protein signaling 2 [Source:MGI Symbol;Acc:MGI:1098271]	3.05381	2.18821	1.5859e-08	1.32389e-06
ENSMUSG00000068923	Syt11	synaptotagmin XI [Source:MGI Symbol;Acc:MGI:1859547]	1.6115	2.99365	1.59816e-08	1.32899e-06
ENSMUSG00000041308	Sntb2	syntrophin, basic 2 [Source:MGI Symbol;Acc:MGI:101771]	1.00102	6.82896	1.83786e-08	1.52246e-06
ENSMUSG00000021596	Mctp1	multiple C2 domains, transmembrane 1 [Source:MGI Symbol;Acc:MGI:1926021]	-3.34795	0.946121	1.9026e-08	1.57008e-06
ENSMUSG00000050854	Tmem125	transmembrane protein 125 [Source:MGI Symbol;Acc:MGI:1923409]	-4.17328	0.844234	1.93077e-08	1.58727e-06
ENSMUSG00000028159	Dapp1	dual adaptor for phosphotyrosine and 3-phosphoinositides 1 [Source:MGI Symbol;Acc:MGI:1347063]	-3.0593	0.867834	2.03251e-08	1.66458e-06
ENSMUSG00000048756	Foxo3	forkhead box O3 [Source:MGI Symbol;Acc:MGI:1890081]	1.00305	5.37584	2.16081e-08	1.76297e-06
ENSMUSG00000045312	Lhfpl2	lipoma HMGIC fusion partner-like 2 [Source:MGI Symbol;Acc:MGI:2145236]	1.03628	5.29859	2.27849e-08	1.852e-06
ENSMUSG00000000594	Gm2a	GM2 ganglioside activator protein [Source:MGI Symbol;Acc:MGI:95762]	4.97823	-0.388931	2.45399e-08	1.98718e-06
ENSMUSG00000002565	Scin	scinderin [Source:MGI Symbol;Acc:MGI:1306794]	-3.0062	0.818161	2.54441e-08	2.05271e-06
ENSMUSG00000082082	Gm13230	predicted gene 13230 [Source:MGI Symbol;Acc:MGI:3651934]	1.88512	2.24849	2.61383e-08	2.10088e-06
ENSMUSG00000049044	Rapgef4	Rap guanine nucleotide exchange factor (GEF) 4 [Source:MGI Symbol;Acc:MGI:1917723]	-6.50152	-0.394938	2.65764e-08	2.12818e-06
ENSMUSG00000107385	C330024D21Rik	RIKEN cDNA C330024D21 gene [Source:MGI Symbol;Acc:MGI:2444116]	6.56249	-0.590169	2.82635e-08	2.25492e-06
ENSMUSG00000024512	Dynap	dynactin associated protein [Source:MGI Symbol;Acc:MGI:1922827]	-2.33743	4.23108	2.90952e-08	2.3066e-06
ENSMUSG00000027803	Wwtr1	WW domain containing transcription regulator 1 [Source:MGI Symbol;Acc:MGI:1917649]	0.907133	6.88373	2.91245e-08	2.3066e-06
ENSMUSG00000028073	Pear1	platelet endothelial aggregation receptor 1 [Source:MGI Symbol;Acc:MGI:1920432]	-1.41752	3.84421	3.19563e-08	2.52164e-06
ENSMUSG00000019970	Sgk1	serum/glucocorticoid regulated kinase 1 [Source:MGI Symbol;Acc:MGI:1340062]	1.07686	8.4536	3.31621e-08	2.60726e-06
ENSMUSG00000031594	Fgl1	fibrinogen-like protein 1 [Source:MGI Symbol;Acc:MGI:102795]	-2.00909	1.85103	3.3795e-08	2.6474e-06
ENSMUSG00000060727	Gm12571	predicted gene 12571 [Source:MGI Symbol;Acc:MGI:3649675]	3.7352	0.253218	3.42236e-08	2.6713e-06
ENSMUSG00000050439	Enthd1	ENTH domain containing 1 [Source:MGI Symbol;Acc:MGI:2686088]	-2.74531	0.854524	3.61614e-08	2.8124e-06
ENSMUSG00000028161	Ppp3ca	protein phosphatase 3, catalytic subunit, alpha isoform [Source:MGI Symbol;Acc:MGI:107164]	1.02843	6.92232	3.75047e-08	2.90641e-06
ENSMUSG00000021488	Nsd1	nuclear receptor-binding SET-domain protein 1 [Source:MGI Symbol;Acc:MGI:1276545]	-1.17395	4.5772	3.94898e-08	3.04932e-06
ENSMUSG00000045288	Ush1g	USH1 protein network component sans [Source:MGI Symbol;Acc:MGI:2450757]	-2.0515	1.77872	4.00293e-08	3.07998e-06
ENSMUSG00000046186	Cd109	CD109 antigen [Source:MGI Symbol;Acc:MGI:2445221]	-0.872374	5.58931	4.27833e-08	3.2802e-06
ENSMUSG00000037910	1700018B24Rik	RIKEN cDNA 1700018B24 gene [Source:MGI Symbol;Acc:MGI:1913582]	6.65413	-0.477849	4.63613e-08	3.54197e-06
ENSMUSG00000031284	Pak3	p21 protein (Cdc42/Rac)-activated kinase 3 [Source:MGI Symbol;Acc:MGI:1339656]	5.10686	-0.332611	4.87258e-08	3.70951e-06
ENSMUSG00000038393	Txnip	thioredoxin interacting protein [Source:MGI Symbol;Acc:MGI:1889549]	-1.03914	5.10617	4.94061e-08	3.7481e-06
ENSMUSG00000015759	Cnih1	cornichon family AMPA receptor auxiliary protein 1 [Source:MGI Symbol;Acc:MGI:1277202]	0.752667	7.10413	4.95856e-08	3.74857e-06
ENSMUSG00000004707	Ly9	lymphocyte antigen 9 [Source:MGI Symbol;Acc:MGI:96885]	2.79613	0.530377	5.3907e-08	4.06106e-06
ENSMUSG00000023885	Thbs2	thrombospondin 2 [Source:MGI Symbol;Acc:MGI:98738]	1.65078	6.39617	5.49033e-08	4.12175e-06
ENSMUSG00000030208	Emp1	epithelial membrane protein 1 [Source:MGI Symbol;Acc:MGI:107941]	0.894362	7.32929	5.51508e-08	4.12601e-06
ENSMUSG00000020205	Phlda1	pleckstrin homology like domain, family A, member 1 [Source:MGI Symbol;Acc:MGI:1096880]	1.58904	5.43772	5.61289e-08	4.17823e-06
ENSMUSG00000035427	Mageb4	melanoma antigen, family B, 4 [Source:MGI Symbol;Acc:MGI:2148568]	6.56947	-0.566452	5.62353e-08	4.17823e-06
ENSMUSG00000019124	Scrn1	secernin 1 [Source:MGI Symbol;Acc:MGI:1917188]	-1.18414	4.57872	5.79332e-08	4.28964e-06
ENSMUSG00000032501	Trib1	tribbles pseudokinase 1 [Source:MGI Symbol;Acc:MGI:2443397]	2.04218	5.58648	5.81877e-08	4.29377e-06
ENSMUSG00000036459	Wtip	WT1-interacting protein [Source:MGI Symbol;Acc:MGI:2141920]	1.77239	3.10054	6.15512e-08	4.52652e-06
ENSMUSG00000024620	Pdgfrb	platelet derived growth factor receptor, beta polypeptide [Source:MGI Symbol;Acc:MGI:97531]	2.17684	4.67243	6.22633e-08	4.56337e-06
ENSMUSG00000029765	Plxna4	plexin A4 [Source:MGI Symbol;Acc:MGI:2179061]	3.15381	0.459758	6.28037e-08	4.58743e-06
ENSMUSG00000001763	Tspan33	tetraspanin 33 [Source:MGI Symbol;Acc:MGI:1919012]	-1.58775	3.01436	6.45449e-08	4.69874e-06
ENSMUSG00000024593	Megf10	multiple EGF-like-domains 10 [Source:MGI Symbol;Acc:MGI:2685177]	3.27416	0.816017	7.14923e-08	5.18703e-06
ENSMUSG00000020712	Tcam1	testicular cell adhesion molecule 1 [Source:MGI Symbol;Acc:MGI:1923120]	2.17123	2.05349	7.65621e-08	5.53628e-06
ENSMUSG00000068196	Col8a1	collagen, type VIII, alpha 1 [Source:MGI Symbol;Acc:MGI:88463]	-2.05441	1.6048	7.95024e-08	5.72974e-06
ENSMUSG00000027111	Itga6	integrin alpha 6 [Source:MGI Symbol;Acc:MGI:96605]	-0.862272	6.42051	8.02956e-08	5.76768e-06
ENSMUSG00000022508	Bcl6	B cell leukemia/lymphoma 6 [Source:MGI Symbol;Acc:MGI:107187]	1.37059	4.78597	8.76033e-08	6.27176e-06
ENSMUSG00000062044	Lmtk3	lemur tyrosine kinase 3 [Source:MGI Symbol;Acc:MGI:3039582]	-1.38622	3.71414	9.11764e-08	6.50602e-06
ENSMUSG00000038292	Ccdc155	coiled-coil domain containing 155 [Source:MGI Symbol;Acc:MGI:2687329]	4.1937	-0.401741	9.39912e-08	6.68481e-06
ENSMUSG00000011171	Vipr2	vasoactive intestinal peptide receptor 2 [Source:MGI Symbol;Acc:MGI:107166]	-2.68791	0.887987	9.47542e-08	6.71698e-06
ENSMUSG00000031442	Mcf2l	mcf.2 transforming sequence-like [Source:MGI Symbol;Acc:MGI:103263]	1.54999	3.06457	1.04135e-07	7.35786e-06
ENSMUSG00000034330	Plcg2	phospholipase C, gamma 2 [Source:MGI Symbol;Acc:MGI:97616]	0.921597	7.0563	1.08452e-07	7.63789e-06
ENSMUSG00000022186	Oxct1	3-oxoacid CoA transferase 1 [Source:MGI Symbol;Acc:MGI:1914291]	0.793575	7.58823	1.11558e-07	7.83115e-06
ENSMUSG00000090744	Gm6871	predicted gene 6871 [Source:MGI Symbol;Acc:MGI:3643456]	2.35451	1.35351	1.12049e-07	7.8402e-06
ENSMUSG00000022353	Mtss1	metastasis suppressor 1 [Source:MGI Symbol;Acc:MGI:2384818]	1.79865	2.38937	1.1884e-07	8.28854e-06
ENSMUSG00000038780	Smurf1	SMAD specific E3 ubiquitin protein ligase 1 [Source:MGI Symbol;Acc:MGI:1923038]	0.784306	7.39634	1.22256e-07	8.49933e-06
ENSMUSG00000107879	9330102E08Rik	RIKEN cDNA 9330102E08 gene [Source:MGI Symbol;Acc:MGI:3026973]	-1.71398	2.72973	1.57437e-07	1.09101e-05
ENSMUSG00000026043	Col3a1	collagen, type III, alpha 1 [Source:MGI Symbol;Acc:MGI:88453]	2.29614	3.42373	1.65094e-07	1.14042e-05
ENSMUSG00000089808	Gm7241	predicted pseudogene 7241 [Source:MGI Symbol;Acc:MGI:3646637]	-3.62992	0.60806	1.74907e-07	1.2021e-05
ENSMUSG00000081911	Mrps36-ps2	mitochondrial ribosomal protein S36, pseudogene 2 [Source:MGI Symbol;Acc:MGI:3704298]	-3.32771	1.19244	1.75135e-07	1.2021e-05
ENSMUSG00000031026	Trim66	tripartite motif-containing 66 [Source:MGI Symbol;Acc:MGI:2152406]	3.02835	0.828412	1.76597e-07	1.20829e-05
ENSMUSG00000024143	Rhoq	ras homolog family member Q [Source:MGI Symbol;Acc:MGI:1931553]	0.974649	4.92615	1.81702e-07	1.2393e-05
ENSMUSG00000037104	Socs5	suppressor of cytokine signaling 5 [Source:MGI Symbol;Acc:MGI:2385459]	1.06812	4.74468	1.99096e-07	1.35366e-05
ENSMUSG00000113725	AC113441.3		6.32196	-0.746704	2.00829e-07	1.36117e-05
ENSMUSG00000051950	B3glct	beta-3-glucosyltransferase [Source:MGI Symbol;Acc:MGI:2685903]	0.906996	5.36977	2.01855e-07	1.36385e-05
ENSMUSG00000020733	Slc9a3r1	solute carrier family 9 (sodium/hydrogen exchanger), member 3 regulator 1 [Source:MGI Symbol;Acc:MGI:1349482]	-0.79026	5.92326	2.17046e-07	1.46192e-05
ENSMUSG00000021831	Ero1l	ERO1-like (S. cerevisiae) [Source:MGI Symbol;Acc:MGI:1354385]	0.998101	7.31822	2.18357e-07	1.46618e-05
ENSMUSG00000040722	Scamp5	secretory carrier membrane protein 5 [Source:MGI Symbol;Acc:MGI:1928948]	-1.70921	2.83246	2.19624e-07	1.47012e-05
ENSMUSG00000027499	Pkia	protein kinase inhibitor, alpha [Source:MGI Symbol;Acc:MGI:104747]	-1.27182	3.92828	2.40003e-07	1.60158e-05
ENSMUSG00000020875	Hoxb9	homeobox B9 [Source:MGI Symbol;Acc:MGI:96190]	-1.35997	3.56675	2.53483e-07	1.68633e-05
ENSMUSG00000042942	Greb1l	growth regulation by estrogen in breast cancer-like [Source:MGI Symbol;Acc:MGI:3576497]	-1.29896	4.27788	2.55411e-07	1.69394e-05
ENSMUSG00000038805	Six3	sine oculis-related homeobox 3 [Source:MGI Symbol;Acc:MGI:102764]	6.35072	-0.739963	2.64324e-07	1.74769e-05
ENSMUSG00000021940	Ptpn20	protein tyrosine phosphatase, non-receptor type 20 [Source:MGI Symbol;Acc:MGI:1196295]	6.61154	-0.533791	2.67977e-07	1.76644e-05
ENSMUSG00000027293	Ehd4	EH-domain containing 4 [Source:MGI Symbol;Acc:MGI:1919619]	-0.742382	6.35621	2.76459e-07	1.81682e-05
ENSMUSG00000003585	Sec14l2	SEC14-like lipid binding 2 [Source:MGI Symbol;Acc:MGI:1915065]	-0.99643	4.9339	2.78767e-07	1.82643e-05
ENSMUSG00000051373	Plpp7	phospholipid phosphatase 7 (inactive) [Source:MGI Symbol;Acc:MGI:2445183]	6.49096	-0.607866	2.85592e-07	1.85987e-05
ENSMUSG00000109368	Gm45015	predicted gene 45015 [Source:MGI Symbol;Acc:MGI:5753591]	-2.05531	1.73739	2.85109e-07	1.85987e-05
ENSMUSG00000019966	Kitl	kit ligand [Source:MGI Symbol;Acc:MGI:96974]	1.24471	4.46889	2.91642e-07	1.89357e-05
ENSMUSG00000034912	Mdga2	MAM domain containing glycosylphosphatidylinositol anchor 2 [Source:MGI Symbol;Acc:MGI:2444706]	-4.12702	-0.00280069	2.93453e-07	1.896e-05
ENSMUSG00000096173	Gm3150	predicted gene 3150 [Source:MGI Symbol;Acc:MGI:3781329]	3.49501	1.29181	2.9377e-07	1.896e-05
ENSMUSG00000017400	Stac2	SH3 and cysteine rich domain 2 [Source:MGI Symbol;Acc:MGI:2144518]	-1.1419	4.13363	3.01867e-07	1.94246e-05
ENSMUSG00000067144	Slc22a7	solute carrier family 22 (organic anion transporter), member 7 [Source:MGI Symbol;Acc:MGI:1859559]	-1.91381	3.2141	3.28709e-07	2.10891e-05
ENSMUSG00000025937	Lactb2	lactamase, beta 2 [Source:MGI Symbol;Acc:MGI:2442551]	-0.724689	6.30429	3.30497e-07	2.1141e-05
ENSMUSG00000047789	Slc38a9	solute carrier family 38, member 9 [Source:MGI Symbol;Acc:MGI:1918839]	-1.3442	3.66754	3.37017e-07	2.14945e-05
ENSMUSG00000036564	Ndrg4	N-myc downstream regulated gene 4 [Source:MGI Symbol;Acc:MGI:2384590]	-0.94703	5.46509	3.41956e-07	2.17196e-05
ENSMUSG00000006356	Crip2	cysteine rich protein 2 [Source:MGI Symbol;Acc:MGI:1915587]	-1.28036	4.78057	3.42555e-07	2.17196e-05
ENSMUSG00000068699	Flnc	filamin C, gamma [Source:MGI Symbol;Acc:MGI:95557]	-0.977343	9.1527	3.4523e-07	2.18252e-05
ENSMUSG00000032174	Icam5	intercellular adhesion molecule 5, telencephalin [Source:MGI Symbol;Acc:MGI:109430]	-1.85706	2.243	3.65071e-07	2.30123e-05
ENSMUSG00000022255	Mtdh	metadherin [Source:MGI Symbol;Acc:MGI:1914404]	0.670554	8.27374	3.7259e-07	2.34179e-05
ENSMUSG00000041642	Kif21b	kinesin family member 21B [Source:MGI Symbol;Acc:MGI:109234]	2.79986	3.58739	3.78718e-07	2.37341e-05
ENSMUSG00000031662	Snx20	sorting nexin 20 [Source:MGI Symbol;Acc:MGI:1918857]	3.525	-0.190715	3.82497e-07	2.39016e-05
ENSMUSG00000022883	Robo1	roundabout guidance receptor 1 [Source:MGI Symbol;Acc:MGI:1274781]	-1.32663	4.26212	3.84438e-07	2.39537e-05
ENSMUSG00000039137	Whrn	whirlin [Source:MGI Symbol;Acc:MGI:2682003]	-1.27759	4.53693	3.94673e-07	2.45208e-05
ENSMUSG00000000706	Btn1a1	butyrophilin, subfamily 1, member A1 [Source:MGI Symbol;Acc:MGI:103118]	-2.05783	1.6955	4.00967e-07	2.48404e-05
ENSMUSG00000027931	Npr1	natriuretic peptide receptor 1 [Source:MGI Symbol;Acc:MGI:97371]	-1.23081	4.08122	4.16652e-07	2.57384e-05
ENSMUSG00000037656	Slc20a2	solute carrier family 20, member 2 [Source:MGI Symbol;Acc:MGI:97851]	0.791322	6.49972	4.40532e-07	2.70645e-05
ENSMUSG00000042439	Zfp532	zinc finger protein 532 [Source:MGI Symbol;Acc:MGI:3036282]	1.29085	3.78069	4.40623e-07	2.70645e-05
ENSMUSG00000001911	Nfix	nuclear factor I/X [Source:MGI Symbol;Acc:MGI:97311]	0.836858	6.64483	4.54345e-07	2.78283e-05
ENSMUSG00000048379	Socs4	suppressor of cytokine signaling 4 [Source:MGI Symbol;Acc:MGI:1914546]	0.81992	5.78206	4.66823e-07	2.85118e-05
ENSMUSG00000086784	Isoc2a	isochorismatase domain containing 2a [Source:MGI Symbol;Acc:MGI:3609243]	-1.12256	4.37284	4.72586e-07	2.87825e-05
ENSMUSG00000001870	Ltbp1	latent transforming growth factor beta binding protein 1 [Source:MGI Symbol;Acc:MGI:109151]	-0.792205	6.82696	4.79556e-07	2.90434e-05
ENSMUSG00000035042	Ccl5	chemokine (C-C motif) ligand 5 [Source:MGI Symbol;Acc:MGI:98262]	3.49217	2.4454	4.79138e-07	2.90434e-05
ENSMUSG00000000791	Il12rb1	interleukin 12 receptor, beta 1 [Source:MGI Symbol;Acc:MGI:104579]	-1.08157	4.80119	4.82826e-07	2.91597e-05
ENSMUSG00000031273	Col4a6	collagen, type IV, alpha 6 [Source:MGI Symbol;Acc:MGI:2152695]	-1.85479	2.49536	4.87471e-07	2.93582e-05
ENSMUSG00000027966	Col11a1	collagen, type XI, alpha 1 [Source:MGI Symbol;Acc:MGI:88446]	-1.55779	3.57326	5.13609e-07	3.08465e-05
ENSMUSG00000025920	Stau2	staufen (RNA binding protein) homolog 2 (Drosophila) [Source:MGI Symbol;Acc:MGI:1352508]	-1.61279	2.43983	5.15338e-07	3.08646e-05
ENSMUSG00000051827	Rhox2a	reproductive homeobox 2A [Source:MGI Symbol;Acc:MGI:1922449]	-2.71801	0.704012	5.28841e-07	3.15858e-05
ENSMUSG00000028776	Tinagl1	tubulointerstitial nephritis antigen-like 1 [Source:MGI Symbol;Acc:MGI:2137617]	-0.727797	6.81108	5.33926e-07	3.18017e-05
ENSMUSG00000059325	Hopx	HOP homeobox [Source:MGI Symbol;Acc:MGI:1916782]	1.67609	3.32284	5.62016e-07	3.33828e-05
ENSMUSG00000019647	Sema6a	sema domain, transmembrane domain (TM), and cytoplasmic domain, (semaphorin) 6A [Source:MGI Symbol;Acc:MGI:1203727]	-1.88893	1.86221	5.77156e-07	3.40948e-05
ENSMUSG00000020331	Hcn2	hyperpolarization-activated, cyclic nucleotide-gated K+ 2 [Source:MGI Symbol;Acc:MGI:1298210]	-2.2112	1.11578	5.76594e-07	3.40948e-05
ENSMUSG00000003420	Fcgrt	Fc receptor, IgG, alpha chain transporter [Source:MGI Symbol;Acc:MGI:103017]	3.12178	0.914949	5.83389e-07	3.43691e-05
ENSMUSG00000025932	Eya1	EYA transcriptional coactivator and phosphatase 1 [Source:MGI Symbol;Acc:MGI:109344]	0.964964	4.91537	5.85811e-07	3.4418e-05
ENSMUSG00000039103	Nexn	nexilin [Source:MGI Symbol;Acc:MGI:1916060]	1.82249	3.17379	6.29888e-07	3.69073e-05
ENSMUSG00000012889	Podnl1	podocan-like 1 [Source:MGI Symbol;Acc:MGI:2685352]	2.08242	1.92638	6.34718e-07	3.70898e-05
ENSMUSG00000037664	Cdkn1c	cyclin-dependent kinase inhibitor 1C (P57) [Source:MGI Symbol;Acc:MGI:104564]	2.75446	0.569205	6.65812e-07	3.87482e-05
ENSMUSG00000029468	P2rx7	purinergic receptor P2X, ligand-gated ion channel, 7 [Source:MGI Symbol;Acc:MGI:1339957]	1.47713	2.7976	6.66682e-07	3.87482e-05
ENSMUSG00000026239	Pde6d	phosphodiesterase 6D, cGMP-specific, rod, delta [Source:MGI Symbol;Acc:MGI:1270843]	-1.36958	5.60333	6.71993e-07	3.8848e-05
ENSMUSG00000034177	Rnf43	ring finger protein 43 [Source:MGI Symbol;Acc:MGI:2442609]	-2.11747	1.2593	6.70968e-07	3.8848e-05
ENSMUSG00000064373	Selenop	selenoprotein P [Source:MGI Symbol;Acc:MGI:894288]	-3.07375	0.381481	6.80368e-07	3.92273e-05
ENSMUSG00000021665	Hexb	hexosaminidase B [Source:MGI Symbol;Acc:MGI:96074]	-0.884789	5.51626	7.03116e-07	4.04311e-05
ENSMUSG00000048416	Mlf1	myeloid leukemia factor 1 [Source:MGI Symbol;Acc:MGI:1341819]	6.2004	-0.828257	7.09296e-07	4.06751e-05
ENSMUSG00000036273	Lrrk2	leucine-rich repeat kinase 2 [Source:MGI Symbol;Acc:MGI:1913975]	1.00183	5.99337	7.11123e-07	4.06751e-05
ENSMUSG00000030592	Ryr1	ryanodine receptor 1, skeletal muscle [Source:MGI Symbol;Acc:MGI:99659]	-2.46833	0.743835	7.13514e-07	4.07042e-05
ENSMUSG00000032372	Plscr2	phospholipid scramblase 2 [Source:MGI Symbol;Acc:MGI:1270860]	-2.52155	1.17496	7.30837e-07	4.15827e-05
ENSMUSG00000096916	Zfp850	zinc finger protein 850 [Source:MGI Symbol;Acc:MGI:3036281]	-1.33455	3.70242	7.36876e-07	4.18163e-05
ENSMUSG00000061603	Akap6	A kinase (PRKA) anchor protein 6 [Source:MGI Symbol;Acc:MGI:3050566]	-1.86596	1.94412	7.40882e-07	4.19335e-05
ENSMUSG00000044528	Tram1l1	translocation associated membrane protein 1-like 1 [Source:MGI Symbol;Acc:MGI:2443503]	6.53388	-0.548412	7.45565e-07	4.20884e-05
ENSMUSG00000031371	Haus7	HAUS augmin-like complex, subunit 7 [Source:MGI Symbol;Acc:MGI:1920988]	0.905079	5.95801	7.67003e-07	4.31858e-05
ENSMUSG00000022340	Sybu	syntabulin (syntaxin-interacting) [Source:MGI Symbol;Acc:MGI:2442392]	1.59943	2.66765	8.2322e-07	4.62308e-05
ENSMUSG00000114865	CT009512.1		-1.3487	3.55618	9.05753e-07	5.07339e-05
ENSMUSG00000040189	Ccdc114	coiled-coil domain containing 114 [Source:MGI Symbol;Acc:MGI:2446120]	-1.91818	1.60698	9.22204e-07	5.15219e-05
ENSMUSG00000029716	Tfr2	transferrin receptor 2 [Source:MGI Symbol;Acc:MGI:1354956]	-1.77302	2.22442	9.48649e-07	5.28627e-05
ENSMUSG00000081357	Xlr4e-ps	X-linked lymphocyte-regulated 4E, pseudogene [Source:MGI Symbol;Acc:MGI:3574182]	6.16223	-0.863401	9.79164e-07	5.44229e-05
ENSMUSG00000028518	Prkaa2	protein kinase, AMP-activated, alpha 2 catalytic subunit [Source:MGI Symbol;Acc:MGI:1336173]	-1.1941	3.84898	1.00237e-06	5.55699e-05
ENSMUSG00000020108	Ddit4	DNA-damage-inducible transcript 4 [Source:MGI Symbol;Acc:MGI:1921997]	1.15334	6.3755	1.00944e-06	5.58189e-05
ENSMUSG00000037541	Shank2	SH3/ankyrin domain gene 2 [Source:MGI Symbol;Acc:MGI:2671987]	-2.28271	1.43093	1.04552e-06	5.76663e-05
ENSMUSG00000071552	Tigit	T cell immunoreceptor with Ig and ITIM domains [Source:MGI Symbol;Acc:MGI:3642260]	-2.96304	2.13052	1.06722e-06	5.87134e-05
ENSMUSG00000047557	Lxn	latexin [Source:MGI Symbol;Acc:MGI:107633]	-2.67187	0.973676	1.07652e-06	5.89251e-05
ENSMUSG00000024302	Dtna	dystrobrevin alpha [Source:MGI Symbol;Acc:MGI:106039]	-1.80176	1.74983	1.07451e-06	5.89251e-05
ENSMUSG00000005124	Wisp1	WNT1 inducible signaling pathway protein 1 [Source:MGI Symbol;Acc:MGI:1197008]	1.88186	4.21448	1.08809e-06	5.94078e-05
ENSMUSG00000041268	Dmxl2	Dmx-like 2 [Source:MGI Symbol;Acc:MGI:2444630]	-0.920392	4.88261	1.12898e-06	6.13306e-05
ENSMUSG00000021245	Mlh3	mutL homolog 3 [Source:MGI Symbol;Acc:MGI:1353455]	-1.40598	3.567	1.12721e-06	6.13306e-05
ENSMUSG00000025608	Podxl	podocalyxin-like [Source:MGI Symbol;Acc:MGI:1351317]	-0.905438	4.97226	1.16725e-06	6.28627e-05
ENSMUSG00000021118	Plek2	pleckstrin 2 [Source:MGI Symbol;Acc:MGI:1351466]	-1.99405	1.49335	1.16061e-06	6.28627e-05
ENSMUSG00000020589	Fam49a	family with sequence similarity 49, member A [Source:MGI Symbol;Acc:MGI:1261783]	-2.64543	0.93229	1.16881e-06	6.28627e-05
ENSMUSG00000022197	Pdzd2	PDZ domain containing 2 [Source:MGI Symbol;Acc:MGI:1922394]	-4.23964	0.0556601	1.16717e-06	6.28627e-05
ENSMUSG00000025348	Itga7	integrin alpha 7 [Source:MGI Symbol;Acc:MGI:102700]	-1.76119	2.92824	1.22465e-06	6.57024e-05
ENSMUSG00000029163	Emilin1	elastin microfibril interfacer 1 [Source:MGI Symbol;Acc:MGI:1926189]	1.70544	4.88064	1.24272e-06	6.65073e-05
ENSMUSG00000001014	Icam4	intercellular adhesion molecule 4, Landsteiner-Wiener blood group [Source:MGI Symbol;Acc:MGI:1925619]	-2.1453	1.46893	1.25229e-06	6.68536e-05
ENSMUSG00000001583	Tnk1	tyrosine kinase, non-receptor, 1 [Source:MGI Symbol;Acc:MGI:1930958]	-4.67218	-0.235744	1.29413e-06	6.89171e-05
ENSMUSG00000070570	Slc17a7	solute carrier family 17 (sodium-dependent inorganic phosphate cotransporter), member 7 [Source:MGI Symbol;Acc:MGI:1920211]	-1.38829	2.89729	1.31354e-06	6.97787e-05
ENSMUSG00000025650	Col7a1	collagen, type VII, alpha 1 [Source:MGI Symbol;Acc:MGI:88462]	-0.904266	6.25887	1.31882e-06	6.98878e-05
ENSMUSG00000056055	Sag	S-antigen, retina and pineal gland (arrestin) [Source:MGI Symbol;Acc:MGI:98227]	-2.01917	1.33024	1.45782e-06	7.7065e-05
ENSMUSG00000030116	Mfap5	microfibrillar associated protein 5 [Source:MGI Symbol;Acc:MGI:1354387]	-2.02593	1.6019	1.47498e-06	7.77819e-05
ENSMUSG00000029814	Igf2bp3	insulin-like growth factor 2 mRNA binding protein 3 [Source:MGI Symbol;Acc:MGI:1890359]	-1.15344	4.1267	1.49309e-06	7.85451e-05
ENSMUSG00000056598	Drc3	dynein regulatory complex subunit 3 [Source:MGI Symbol;Acc:MGI:1921915]	-2.69641	0.392517	1.51706e-06	7.96124e-05
ENSMUSG00000038679	Trps1	transcriptional repressor GATA binding 1 [Source:MGI Symbol;Acc:MGI:1927616]	0.988857	4.85957	1.53032e-06	7.99205e-05
ENSMUSG00000043004	Gng2	guanine nucleotide binding protein (G protein), gamma 2 [Source:MGI Symbol;Acc:MGI:102705]	-1.63935	2.42254	1.52703e-06	7.99205e-05
ENSMUSG00000087659	Gm12606	predicted gene 12606 [Source:MGI Symbol;Acc:MGI:3649222]	1.11971	4.3002	1.53429e-06	7.99345e-05
ENSMUSG00000028974	Dffa	DNA fragmentation factor, alpha subunit [Source:MGI Symbol;Acc:MGI:1196227]	-0.880154	5.14486	1.54296e-06	8.01932e-05
ENSMUSG00000076258	Gm23935	predicted gene, 23935 [Source:MGI Symbol;Acc:MGI:5453712]	-2.04491	6.23296	1.55009e-06	8.03706e-05
ENSMUSG00000027763	Mbnl1	muscleblind like splicing factor 1 [Source:MGI Symbol;Acc:MGI:1928482]	0.654551	7.16247	1.64431e-06	8.50517e-05
ENSMUSG00000060586	H2-Eb1	histocompatibility 2, class II antigen E beta [Source:MGI Symbol;Acc:MGI:95901]	-2.00083	1.21833	1.70654e-06	8.806e-05
ENSMUSG00000038770	Kpna7	karyopherin alpha 7 (importin alpha 8) [Source:MGI Symbol;Acc:MGI:2141165]	-3.87496	-0.1792	1.71342e-06	8.82043e-05
ENSMUSG00000039671	Zmynd8	zinc finger, MYND-type containing 8 [Source:MGI Symbol;Acc:MGI:1918025]	0.710462	6.34776	1.75436e-06	9.00976e-05
ENSMUSG00000074151	Nlrc5	NLR family, CARD domain containing 5 [Source:MGI Symbol;Acc:MGI:3612191]	-1.67159	4.38234	1.84705e-06	9.4633e-05
ENSMUSG00000028078	Dclk2	doublecortin-like kinase 2 [Source:MGI Symbol;Acc:MGI:1918012]	-0.745463	6.0186	1.86629e-06	9.53924e-05
ENSMUSG00000056708	Ier5	immediate early response 5 [Source:MGI Symbol;Acc:MGI:1337072]	1.10198	5.82254	2.02923e-06	0.000103476
ENSMUSG00000060671	Atp8b2	ATPase, class I, type 8B, member 2 [Source:MGI Symbol;Acc:MGI:1859660]	0.72498	6.83511	2.07967e-06	0.000105799
ENSMUSG00000048458	Fam212b	family with sequence similarity 212, member B [Source:MGI Symbol;Acc:MGI:1923497]	-2.29879	1.01529	2.12721e-06	0.000107964
ENSMUSG00000042331	Specc1	sperm antigen with calponin homology and coiled-coil domains 1 [Source:MGI Symbol;Acc:MGI:2442356]	-0.847564	6.26766	2.18437e-06	0.000110605
ENSMUSG00000010064	Slc38a3	solute carrier family 38, member 3 [Source:MGI Symbol;Acc:MGI:1923507]	-1.78678	2.49139	2.23727e-06	0.000113019
ENSMUSG00000039936	Pik3cd	phosphatidylinositol-4,5-bisphosphate 3-kinase catalytic subunit delta [Source:MGI Symbol;Acc:MGI:1098211]	-2.01073	1.4935	2.31802e-06	0.000116825
ENSMUSG00000032842	Abcc10	ATP-binding cassette, sub-family C (CFTR/MRP), member 10 [Source:MGI Symbol;Acc:MGI:2386976]	-1.0424	4.49724	2.40452e-06	0.000120903
ENSMUSG00000101549	Gm29630	predicted gene 29630 [Source:MGI Symbol;Acc:MGI:5580336]	-4.26593	-0.539456	2.56302e-06	0.000128573
ENSMUSG00000026303	Mlph	melanophilin [Source:MGI Symbol;Acc:MGI:2176380]	2.16768	1.12394	2.63474e-06	0.000131865
ENSMUSG00000021775	Nr1d2	nuclear receptor subfamily 1, group D, member 2 [Source:MGI Symbol;Acc:MGI:2449205]	0.729267	5.69481	2.65389e-06	0.000132517
ENSMUSG00000035953	Tmem55b	transmembrane protein 55b [Source:MGI Symbol;Acc:MGI:2448501]	0.659552	6.36591	2.72029e-06	0.000135519
ENSMUSG00000070564	Ntn5	netrin 5 [Source:MGI Symbol;Acc:MGI:2685330]	-2.36076	1.00609	2.73637e-06	0.000136007
ENSMUSG00000078302	Foxd1	forkhead box D1 [Source:MGI Symbol;Acc:MGI:1347463]	-1.59975	2.09677	2.83799e-06	0.000140734
ENSMUSG00000046585	Cfap58	cilia and flagella associated protein 58 [Source:MGI Symbol;Acc:MGI:2685815]	3.95863	-0.544576	2.96344e-06	0.000146619
ENSMUSG00000022489	Pde1b	phosphodiesterase 1B, Ca2+-calmodulin dependent [Source:MGI Symbol;Acc:MGI:97523]	1.98153	1.36015	3.14358e-06	0.000154866
ENSMUSG00000031438	Rnf128	ring finger protein 128 [Source:MGI Symbol;Acc:MGI:1914139]	-0.849523	5.1978	3.14444e-06	0.000154866
ENSMUSG00000004187	Kifc2	kinesin family member C2 [Source:MGI Symbol;Acc:MGI:109187]	-1.75993	1.73146	3.28429e-06	0.000161386
ENSMUSG00000034116	Vav1	vav 1 oncogene [Source:MGI Symbol;Acc:MGI:98923]	2.88428	-0.0738876	3.34166e-06	0.000163832
ENSMUSG00000055214	Pld5	phospholipase D family, member 5 [Source:MGI Symbol;Acc:MGI:2442056]	6.33563	-0.688542	3.35686e-06	0.000164205
ENSMUSG00000038456	Dennd2a	DENN/MADD domain containing 2A [Source:MGI Symbol;Acc:MGI:2444961]	1.10767	3.7755	3.39871e-06	0.000165877
ENSMUSG00000056457	Prl2c3	prolactin family 2, subfamily c, member 3 [Source:MGI Symbol;Acc:MGI:1341833]	-1.30253	7.39763	3.41063e-06	0.000166084
ENSMUSG00000103367	Gm38158	predicted gene, 38158 [Source:MGI Symbol;Acc:MGI:5611386]	1.79839	1.4587	3.4306e-06	0.000166681
ENSMUSG00000006457	Actn3	actinin alpha 3 [Source:MGI Symbol;Acc:MGI:99678]	-1.37007	3.09109	3.52929e-06	0.000171092
ENSMUSG00000006445	Epha2	Eph receptor A2 [Source:MGI Symbol;Acc:MGI:95278]	-0.920217	6.64392	3.53907e-06	0.000171182
ENSMUSG00000028583	Pdpn	podoplanin [Source:MGI Symbol;Acc:MGI:103098]	-1.96189	1.96357	3.5594e-06	0.000171781
ENSMUSG00000001510	Dlx3	distal-less homeobox 3 [Source:MGI Symbol;Acc:MGI:94903]	4.19523	-0.421767	3.63496e-06	0.000174718
ENSMUSG00000040690	Col16a1	collagen, type XVI, alpha 1 [Source:MGI Symbol;Acc:MGI:1095396]	0.863813	7.52606	3.63642e-06	0.000174718
ENSMUSG00000020132	Rab21	RAB21, member RAS oncogene family [Source:MGI Symbol;Acc:MGI:894308]	0.727929	5.52971	3.82671e-06	0.000183453
ENSMUSG00000030465	Psd3	pleckstrin and Sec7 domain containing 3 [Source:MGI Symbol;Acc:MGI:1918215]	1.72598	3.72268	3.84061e-06	0.000183712
ENSMUSG00000073012	Fnd3c2	fibronectin type III domain containing 3C2 [Source:MGI Symbol;Acc:MGI:2685621]	-2.30329	1.02172	3.88346e-06	0.000185351
ENSMUSG00000030747	Dgat2	diacylglycerol O-acyltransferase 2 [Source:MGI Symbol;Acc:MGI:1915050]	-0.948559	4.55321	3.90271e-06	0.00018586
ENSMUSG00000094392	Gm3788	predicted gene 3788 [Source:MGI Symbol;Acc:MGI:3781961]	-2.21149	4.1662	4.08036e-06	0.000193893
ENSMUSG00000075028	Prdm11	PR domain containing 11 [Source:MGI Symbol;Acc:MGI:2685553]	1.52815	3.15625	4.24323e-06	0.000201191
ENSMUSG00000031431	Tsc22d3	TSC22 domain family, member 3 [Source:MGI Symbol;Acc:MGI:1196284]	0.878249	5.25576	4.31614e-06	0.000203754
ENSMUSG00000049604	Hoxb13	homeobox B13 [Source:MGI Symbol;Acc:MGI:107730]	-1.70298	2.30608	4.30723e-06	0.000203754
ENSMUSG00000024266	Adad2	adenosine deaminase domain containing 2 [Source:MGI Symbol;Acc:MGI:1923023]	1.56627	1.84196	4.34844e-06	0.000204832
ENSMUSG00000021411	Pxdc1	PX domain containing 1 [Source:MGI Symbol;Acc:MGI:1914145]	-1.15888	3.95142	4.38976e-06	0.000206328
ENSMUSG00000005802	Slc30a4	solute carrier family 30 (zinc transporter), member 4 [Source:MGI Symbol;Acc:MGI:1345282]	0.89206	7.90141	4.43562e-06	0.000208032
ENSMUSG00000075023	Accsl	1-aminocyclopropane-1-carboxylate synthase (non-functional)-like [Source:MGI Symbol;Acc:MGI:3584519]	2.33543	0.450616	4.48894e-06	0.000210077
ENSMUSG00000032565	Nudt16	nudix (nucleoside diphosphate linked moiety X)-type motif 16 [Source:MGI Symbol;Acc:MGI:1922936]	2.08617	0.946489	4.70201e-06	0.000219572
ENSMUSG00000046761	Fam83h	family with sequence similarity 83, member H [Source:MGI Symbol;Acc:MGI:2145900]	-1.16518	3.38813	4.8285e-06	0.000224994
ENSMUSG00000059040	Eno1b	enolase 1B, retrotransposed [Source:MGI Symbol;Acc:MGI:3648653]	-1.82846	7.82975	4.95187e-06	0.000230246
ENSMUSG00000072812	Ahnak2	AHNAK nucleoprotein 2 [Source:MGI Symbol;Acc:MGI:2144831]	1.93588	2.60082	5.30199e-06	0.000245996
ENSMUSG00000034265	Zdhhc14	zinc finger, DHHC domain containing 14 [Source:MGI Symbol;Acc:MGI:2653229]	-2.5797	0.491134	5.53075e-06	0.000256061
ENSMUSG00000056648	Hoxb8	homeobox B8 [Source:MGI Symbol;Acc:MGI:96189]	-1.60982	2.48133	5.66713e-06	0.000260199
ENSMUSG00000056771	Gm10010	predicted gene 10010 [Source:MGI Symbol;Acc:MGI:3641978]	-1.62788	1.70896	5.66561e-06	0.000260199
ENSMUSG00000037722	Gnpnat1	glucosamine-phosphate N-acetyltransferase 1 [Source:MGI Symbol;Acc:MGI:1858963]	0.837897	5.24418	5.6798e-06	0.000260199
ENSMUSG00000090173	Fbxw10	F-box and WD-40 domain protein 10 [Source:MGI Symbol;Acc:MGI:3052463]	-3.52175	-0.0335453	5.64318e-06	0.000260199
ENSMUSG00000031227	Magee1	melanoma antigen, family E, 1 [Source:MGI Symbol;Acc:MGI:2148149]	1.24274	2.85243	5.68032e-06	0.000260199
ENSMUSG00000020303	Stc2	stanniocalcin 2 [Source:MGI Symbol;Acc:MGI:1316731]	0.744169	5.97853	5.72252e-06	0.000261578
ENSMUSG00000022747	St3gal6	ST3 beta-galactoside alpha-2,3-sialyltransferase 6 [Source:MGI Symbol;Acc:MGI:1888707]	-1.05618	3.95909	5.76891e-06	0.000263143
ENSMUSG00000022261	Sdc2	syndecan 2 [Source:MGI Symbol;Acc:MGI:1349165]	0.695868	5.82229	5.86401e-06	0.000266917
ENSMUSG00000030134	Rasgef1a	RasGEF domain family, member 1A [Source:MGI Symbol;Acc:MGI:1917977]	-2.8342	0.455708	5.89121e-06	0.000267592
ENSMUSG00000043155	Hpdl	4-hydroxyphenylpyruvate dioxygenase-like [Source:MGI Symbol;Acc:MGI:2444646]	-1.27379	3.38658	5.9391e-06	0.000269202
ENSMUSG00000035451	Foxa1	forkhead box A1 [Source:MGI Symbol;Acc:MGI:1347472]	-1.33131	2.82465	6.05241e-06	0.000273764
ENSMUSG00000027171	Prrg4	proline rich Gla (G-carboxyglutamic acid) 4 (transmembrane) [Source:MGI Symbol;Acc:MGI:2442211]	-1.16165	4.14628	6.1041e-06	0.000274917
ENSMUSG00000035356	Nfkbiz	nuclear factor of kappa light polypeptide gene enhancer in B cells inhibitor, zeta [Source:MGI Symbol;Acc:MGI:1931595]	1.48605	4.72813	6.11605e-06	0.000274917
ENSMUSG00000059248	Sept9	septin 9 [Source:MGI Symbol;Acc:MGI:1858222]	0.713116	7.93902	6.09936e-06	0.000274917
ENSMUSG00000027221	Chst1	carbohydrate (keratan sulfate Gal-6) sulfotransferase 1 [Source:MGI Symbol;Acc:MGI:1924219]	3.57369	0.333231	6.36352e-06	0.000285447
ENSMUSG00000020130	Tbc1d15	TBC1 domain family, member 15 [Source:MGI Symbol;Acc:MGI:1913937]	0.724726	5.50447	6.83339e-06	0.000305258
ENSMUSG00000039934	Gsap	gamma-secretase activating protein [Source:MGI Symbol;Acc:MGI:2442259]	-2.91327	0.0446083	6.83088e-06	0.000305258
ENSMUSG00000058317	Ube2e2	ubiquitin-conjugating enzyme E2E 2 [Source:MGI Symbol;Acc:MGI:2384997]	1.17105	3.70859	6.87262e-06	0.000305747
ENSMUSG00000041351	Rap1gap	Rap1 GTPase-activating protein [Source:MGI Symbol;Acc:MGI:109338]	-0.885811	4.94948	6.87255e-06	0.000305747
ENSMUSG00000043333	Rhbdl2	rhomboid, veinlet-like 2 (Drosophila) [Source:MGI Symbol;Acc:MGI:3608413]	1.66042	2.03325	7.19701e-06	0.000319521
ENSMUSG00000035305	Ror1	receptor tyrosine kinase-like orphan receptor 1 [Source:MGI Symbol;Acc:MGI:1347520]	-2.04157	1.15756	7.24204e-06	0.000320861
ENSMUSG00000038375	Trp53inp2	transformation related protein 53 inducible nuclear protein 2 [Source:MGI Symbol;Acc:MGI:1915978]	-1.12659	4.92714	7.27656e-06	0.000321731
ENSMUSG00000056436	Cyct	cytochrome c, testis [Source:MGI Symbol;Acc:MGI:88579]	-1.36584	2.70899	7.35487e-06	0.00032453
ENSMUSG00000025500	Lmntd2	lamin tail domain containing 2 [Source:MGI Symbol;Acc:MGI:1919250]	-1.71994	1.54177	7.39491e-06	0.000325632
ENSMUSG00000056492	Adgrf5	adhesion G protein-coupled receptor F5 [Source:MGI Symbol;Acc:MGI:2182928]	-2.31313	0.833689	7.52821e-06	0.000330828
ENSMUSG00000051747	Ttn	titin [Source:MGI Symbol;Acc:MGI:98864]	-3.20279	0.0282668	7.56862e-06	0.000331929
ENSMUSG00000075551	Cyp3a41a	cytochrome P450, family 3, subfamily a, polypeptide 41A [Source:MGI Symbol;Acc:MGI:1858451]	3.68668	-0.74757	7.89738e-06	0.000345646
ENSMUSG00000051335	Gfod1	glucose-fructose oxidoreductase domain containing 1 [Source:MGI Symbol;Acc:MGI:2145304]	0.792395	5.45587	7.9292e-06	0.000346338
ENSMUSG00000064329	Scn1a	sodium channel, voltage-gated, type I, alpha [Source:MGI Symbol;Acc:MGI:98246]	-1.97353	1.57731	8.05559e-06	0.000351149
ENSMUSG00000028542	Slc6a9	solute carrier family 6 (neurotransmitter transporter, glycine), member 9 [Source:MGI Symbol;Acc:MGI:95760]	1.13886	6.29478	8.73928e-06	0.000380185
ENSMUSG00000032359	Ctsh	cathepsin H [Source:MGI Symbol;Acc:MGI:107285]	-1.93544	1.35754	8.90957e-06	0.000386815
ENSMUSG00000027368	Dusp2	dual specificity phosphatase 2 [Source:MGI Symbol;Acc:MGI:101911]	1.49014	4.37677	8.96399e-06	0.000388398
ENSMUSG00000021190	Lgmn	legumain [Source:MGI Symbol;Acc:MGI:1330838]	-0.779579	5.87845	9.06455e-06	0.000391969
ENSMUSG00000062464	Cyp4f37	cytochrome P450, family 4, subfamily f, polypeptide 37 [Source:MGI Symbol;Acc:MGI:3780112]	-2.05524	0.901455	9.22895e-06	0.000398282
ENSMUSG00000033715	Akr1c14	aldo-keto reductase family 1, member C14 [Source:MGI Symbol;Acc:MGI:2145458]	1.9959	0.922452	9.53176e-06	0.00041053
ENSMUSG00000028378	Ptgr1	prostaglandin reductase 1 [Source:MGI Symbol;Acc:MGI:1914353]	-1.25252	3.52212	9.58674e-06	0.000412077
ENSMUSG00000034382	AI661453	expressed sequence AI661453 [Source:MGI Symbol;Acc:MGI:2146908]	-1.46284	2.29848	9.86146e-06	0.000423045
ENSMUSG00000028909	Ptpru	protein tyrosine phosphatase, receptor type, U [Source:MGI Symbol;Acc:MGI:1321151]	-1.50776	2.10302	1.0043e-05	0.000429978
ENSMUSG00000079092	Prl2c2	prolactin family 2, subfamily c, member 2 [Source:MGI Symbol;Acc:MGI:97618]	-1.25518	7.65768	1.02448e-05	0.000437754
ENSMUSG00000001248	Gramd1a	GRAM domain containing 1A [Source:MGI Symbol;Acc:MGI:105490]	0.679019	5.61551	1.03755e-05	0.000441666
ENSMUSG00000048482	Bdnf	brain derived neurotrophic factor [Source:MGI Symbol;Acc:MGI:88145]	1.15985	3.23099	1.03772e-05	0.000441666
ENSMUSG00000046818	Ddit4l	DNA-damage-inducible transcript 4-like [Source:MGI Symbol;Acc:MGI:1920534]	1.70969	2.32556	1.0763e-05	0.000457185
ENSMUSG00000073000	Gm10451	predicted gene 10451 [Source:MGI Symbol;Acc:MGI:3641898]	-2.14531	1.85994	1.10074e-05	0.000466588
ENSMUSG00000025139	Tollip	toll interacting protein [Source:MGI Symbol;Acc:MGI:1891808]	0.736919	5.81576	1.10275e-05	0.000466588
ENSMUSG00000097651	4930461G14Rik	RIKEN cDNA 4930461G14 gene [Source:MGI Symbol;Acc:MGI:1922129]	-2.00144	0.893964	1.10732e-05	0.000467606
ENSMUSG00000032135	Mcam	melanoma cell adhesion molecule [Source:MGI Symbol;Acc:MGI:1933966]	-0.830488	4.89757	1.13492e-05	0.000478326
ENSMUSG00000011034	Slc5a1	solute carrier family 5 (sodium/glucose cotransporter), member 1 [Source:MGI Symbol;Acc:MGI:107678]	-1.97166	1.08262	1.13974e-05	0.000479424
ENSMUSG00000040415	Dtx3	deltex 3, E3 ubiquitin ligase [Source:MGI Symbol;Acc:MGI:2135752]	0.778133	5.84149	1.15108e-05	0.000483252
ENSMUSG00000032348	Gsta4	glutathione S-transferase, alpha 4 [Source:MGI Symbol;Acc:MGI:1309515]	1.07672	5.21704	1.17352e-05	0.000491718
ENSMUSG00000045954	Cavin2	caveolae associated 2 [Source:MGI Symbol;Acc:MGI:99513]	1.79963	1.30647	1.194e-05	0.000499334
ENSMUSG00000082193	Rpl5-ps1	ribosomal protein L5, pseudogene 1 [Source:MGI Symbol;Acc:MGI:3647110]	4.54598	5.34212	1.20065e-05	0.000501142
ENSMUSG00000034714	Ttyh2	tweety family member 2 [Source:MGI Symbol;Acc:MGI:2157091]	0.768248	5.56727	1.20855e-05	0.000503468
ENSMUSG00000031803	B3gnt3	UDP-GlcNAc:betaGal beta-1,3-N-acetylglucosaminyltransferase 3 [Source:MGI Symbol;Acc:MGI:2152535]	-0.881718	4.92633	1.2109e-05	0.000503478
ENSMUSG00000086324	Gm15564	predicted gene 15564 [Source:MGI Symbol;Acc:MGI:3783013]	-1.85226	5.78207	1.23231e-05	0.000511395
ENSMUSG00000034667	Xpot	exportin, tRNA (nuclear export receptor for tRNAs) [Source:MGI Symbol;Acc:MGI:1920442]	0.598318	7.95859	1.24205e-05	0.000514451
ENSMUSG00000022438	Parvb	parvin, beta [Source:MGI Symbol;Acc:MGI:2153063]	0.593329	7.06241	1.33852e-05	0.000553348
ENSMUSG00000025868	Higd2a	HIG1 domain family, member 2A [Source:MGI Symbol;Acc:MGI:1914294]	-0.751859	5.27857	1.34622e-05	0.000555469
ENSMUSG00000042655	Fam159b	family with sequence similarity 159, member B [Source:MGI Symbol;Acc:MGI:1925053]	-0.731983	7.52327	1.37975e-05	0.000568219
ENSMUSG00000067928	Zfp760	zinc finger protein 760 [Source:MGI Symbol;Acc:MGI:2679257]	-2.10107	0.932338	1.42442e-05	0.000585502
ENSMUSG00000022311	Csmd3	CUB and Sushi multiple domains 3 [Source:MGI Symbol;Acc:MGI:2386403]	2.38719	0.535849	1.44179e-05	0.000590396
ENSMUSG00000006576	Slc4a3	solute carrier family 4 (anion exchanger), member 3 [Source:MGI Symbol;Acc:MGI:109350]	-1.37555	3.87331	1.44109e-05	0.000590396
ENSMUSG00000001552	Jup	junction plakoglobin [Source:MGI Symbol;Acc:MGI:96650]	-1.20072	4.02231	1.47661e-05	0.000600109
ENSMUSG00000090381	Gm6158	predicted gene 6158 [Source:MGI Symbol;Acc:MGI:3779562]	-3.11836	2.83488	1.47449e-05	0.000600109
ENSMUSG00000034586	Hid1	HID1 domain containing [Source:MGI Symbol;Acc:MGI:2445087]	-1.03384	5.35336	1.47355e-05	0.000600109
ENSMUSG00000074570	Cass4	Cas scaffolding protein family member 4 [Source:MGI Symbol;Acc:MGI:2444482]	4.84142	-0.456473	1.47298e-05	0.000600109
ENSMUSG00000060675	Pla2g16	phospholipase A2, group XVI [Source:MGI Symbol;Acc:MGI:2179715]	-1.10971	3.29717	1.49302e-05	0.000605641
ENSMUSG00000027832	Ptx3	pentraxin related gene [Source:MGI Symbol;Acc:MGI:104641]	-3.75601	-0.302191	1.50758e-05	0.00060926
ENSMUSG00000005125	Ndrg1	N-myc downstream regulated gene 1 [Source:MGI Symbol;Acc:MGI:1341799]	1.02132	6.51067	1.50747e-05	0.00060926
ENSMUSG00000066720	Cldn9	claudin 9 [Source:MGI Symbol;Acc:MGI:1913100]	-1.25618	2.84288	1.52655e-05	0.000614628
ENSMUSG00000038663	Fsd2	fibronectin type III and SPRY domain containing 2 [Source:MGI Symbol;Acc:MGI:2444310]	5.91594	-1.00565	1.52475e-05	0.000614628
ENSMUSG00000068220	Lgals1	lectin, galactose binding, soluble 1 [Source:MGI Symbol;Acc:MGI:96777]	0.573762	10.1115	1.532e-05	0.000615674
ENSMUSG00000016541	Atxn10	ataxin 10 [Source:MGI Symbol;Acc:MGI:1859293]	0.589155	7.6147	1.55498e-05	0.000623751
ENSMUSG00000040618	Pck2	phosphoenolpyruvate carboxykinase 2 (mitochondrial) [Source:MGI Symbol;Acc:MGI:1860456]	1.01455	7.04285	1.56124e-05	0.000625104
ENSMUSG00000070047	Fat1	FAT atypical cadherin 1 [Source:MGI Symbol;Acc:MGI:109168]	-0.581883	8.04671	1.56637e-05	0.000625999
ENSMUSG00000041347	Bdkrb1	bradykinin receptor, beta 1 [Source:MGI Symbol;Acc:MGI:88144]	4.04438	-1.04819	1.6721e-05	0.000667019
ENSMUSG00000034855	Cxcl10	chemokine (C-X-C motif) ligand 10 [Source:MGI Symbol;Acc:MGI:1352450]	1.79936	6.35176	1.81704e-05	0.000723501
ENSMUSG00000035711	Dok3	docking protein 3 [Source:MGI Symbol;Acc:MGI:1351490]	-1.94455	1.25257	1.84406e-05	0.000732913
ENSMUSG00000030409	Dmpk	dystrophia myotonica-protein kinase [Source:MGI Symbol;Acc:MGI:94906]	1.25661	2.93854	1.86184e-05	0.000738622
ENSMUSG00000005034	Prkacb	protein kinase, cAMP dependent, catalytic, beta [Source:MGI Symbol;Acc:MGI:97594]	0.6198	6.26685	1.88184e-05	0.000745188
ENSMUSG00000064193	Gm4735	predicted gene 4735 [Source:MGI Symbol;Acc:MGI:3645521]	-1.56075	7.59805	1.92736e-05	0.000761819
ENSMUSG00000019823	Mical1	microtubule associated monooxygenase, calponin and LIM domain containing 1 [Source:MGI Symbol;Acc:MGI:2385847]	1.14428	3.0413	1.93425e-05	0.000763145
ENSMUSG00000062937	Mtap	methylthioadenosine phosphorylase [Source:MGI Symbol;Acc:MGI:1914152]	0.56533	8.60533	2.00364e-05	0.000788682
ENSMUSG00000070691	Runx3	runt related transcription factor 3 [Source:MGI Symbol;Acc:MGI:102672]	3.72808	-0.310429	2.00627e-05	0.000788682
ENSMUSG00000025469	Msx3	msh homeobox 3 [Source:MGI Symbol;Acc:MGI:106587]	1.4953	1.79325	2.07067e-05	0.000811049
ENSMUSG00000082260	Gm7429	predicted pseudogene 7429 [Source:MGI Symbol;Acc:MGI:3647718]	5.25881	1.07191	2.06982e-05	0.000811049
ENSMUSG00000089782	Gm3531	predicted pseudogene 3531 [Source:MGI Symbol;Acc:MGI:3781708]	-0.941972	5.58019	2.09878e-05	0.000820572
ENSMUSG00000041923	Nol4	nucleolar protein 4 [Source:MGI Symbol;Acc:MGI:2441684]	-2.26509	0.481475	2.1046e-05	0.000821364
ENSMUSG00000046287	Pnma3	paraneoplastic antigen MA3 [Source:MGI Symbol;Acc:MGI:2180565]	3.83943	0.822658	2.12993e-05	0.000829753
ENSMUSG00000032128	Robo3	roundabout guidance receptor 3 [Source:MGI Symbol;Acc:MGI:1343102]	5.89558	-1.04235	2.14381e-05	0.000833658
ENSMUSG00000050697	Prkaa1	protein kinase, AMP-activated, alpha 1 catalytic subunit [Source:MGI Symbol;Acc:MGI:2145955]	0.59193	6.54992	2.15711e-05	0.000837321
ENSMUSG00000080763	Gm12341	predicted gene 12341 [Source:MGI Symbol;Acc:MGI:3650080]	2.16723	1.48174	2.19583e-05	0.000850824
ENSMUSG00000079224	Gm6565	predicted gene 6565 [Source:MGI Symbol;Acc:MGI:3644755]	2.93041	1.28039	2.2001e-05	0.000850955
ENSMUSG00000035385	Ccl2	chemokine (C-C motif) ligand 2 [Source:MGI Symbol;Acc:MGI:98259]	1.19958	6.44895	2.22287e-05	0.000858228
ENSMUSG00000055421	Pcdh9	protocadherin 9 [Source:MGI Symbol;Acc:MGI:1306801]	-1.91462	1.15201	2.23222e-05	0.000860298
ENSMUSG00000036181	Hist1h1c	histone cluster 1, H1c [Source:MGI Symbol;Acc:MGI:1931526]	1.24738	2.60696	2.29716e-05	0.000883754
ENSMUSG00000022032	Scara5	scavenger receptor class A, member 5 [Source:MGI Symbol;Acc:MGI:1918395]	2.46362	2.28933	2.40625e-05	0.000924078
ENSMUSG00000026825	Dnm1	dynamin 1 [Source:MGI Symbol;Acc:MGI:107384]	1.35848	4.18111	2.41347e-05	0.000925206
ENSMUSG00000051497	Kcnj16	potassium inwardly-rectifying channel, subfamily J, member 16 [Source:MGI Symbol;Acc:MGI:1314842]	2.67841	0.414824	2.42133e-05	0.000926576
ENSMUSG00000026657	Frmd4a	FERM domain containing 4A [Source:MGI Symbol;Acc:MGI:1919850]	0.728498	5.97325	2.47838e-05	0.000946733
ENSMUSG00000050953	Gja1	gap junction protein, alpha 1 [Source:MGI Symbol;Acc:MGI:95713]	0.577236	6.93257	2.49308e-05	0.000950667
ENSMUSG00000026817	Ak1	adenylate kinase 1 [Source:MGI Symbol;Acc:MGI:87977]	1.266	3.17134	2.49876e-05	0.000951157
ENSMUSG00000037375	Hhat	hedgehog acyltransferase [Source:MGI Symbol;Acc:MGI:2444681]	4.83111	-0.479838	2.54712e-05	0.00096786
ENSMUSG00000074637	Sox2	SRY (sex determining region Y)-box 2 [Source:MGI Symbol;Acc:MGI:98364]	0.748169	5.02437	2.59228e-05	0.000983294
ENSMUSG00000050567	Maml1	mastermind like 1 (Drosophila) [Source:MGI Symbol;Acc:MGI:1890504]	0.729093	5.26299	2.64932e-05	0.00100317
ENSMUSG00000021514	Zfp369	zinc finger protein 369 [Source:MGI Symbol;Acc:MGI:2176229]	-0.723209	5.408	2.66938e-05	0.001009
ENSMUSG00000029135	Fosl2	fos-like antigen 2 [Source:MGI Symbol;Acc:MGI:102858]	0.806608	6.01723	2.67477e-05	0.00100927
ENSMUSG00000047420	Fam180a	family with sequence similarity 180, member A [Source:MGI Symbol;Acc:MGI:3039626]	1.80193	1.26746	2.691e-05	0.00101363
ENSMUSG00000028591	Pramef12	PRAME family member 12 [Source:MGI Symbol;Acc:MGI:1924882]	-1.10476	3.43513	2.73798e-05	0.00102774
ENSMUSG00000028184	Adgrl2	adhesion G protein-coupled receptor L2 [Source:MGI Symbol;Acc:MGI:2139714]	0.800363	6.30423	2.73667e-05	0.00102774
ENSMUSG00000017737	Mmp9	matrix metallopeptidase 9 [Source:MGI Symbol;Acc:MGI:97011]	3.08014	0.922633	2.86032e-05	0.0010718
ENSMUSG00000020099	Unc5b	unc-5 netrin receptor B [Source:MGI Symbol;Acc:MGI:894703]	-0.74962	6.9085	2.90572e-05	0.00108693
ENSMUSG00000039058	Ak5	adenylate kinase 5 [Source:MGI Symbol;Acc:MGI:2677491]	-2.24222	0.711389	2.95593e-05	0.0011038
ENSMUSG00000078427	Sarnp	SAP domain containing ribonucleoprotein [Source:MGI Symbol;Acc:MGI:1913368]	0.707478	5.50282	2.98511e-05	0.00111278
ENSMUSG00000068735	Trp53i11	transformation related protein 53 inducible protein 11 [Source:MGI Symbol;Acc:MGI:2670995]	-1.24805	3.04793	2.9994e-05	0.00111426
ENSMUSG00000028031	Dkk2	dickkopf WNT signaling pathway inhibitor 2 [Source:MGI Symbol;Acc:MGI:1890663]	6.05125	-0.915955	2.99914e-05	0.00111426
ENSMUSG00000110537	Gm4316	predicted gene 4316 [Source:MGI Symbol;Acc:MGI:3782497]	-0.666792	6.05166	3.01954e-05	0.00111982
ENSMUSG00000004665	Cnn2	calponin 2 [Source:MGI Symbol;Acc:MGI:105093]	-0.625583	6.63696	3.05034e-05	0.00112909
ENSMUSG00000052331	Ankrd44	ankyrin repeat domain 44 [Source:MGI Symbol;Acc:MGI:3045243]	-1.08041	3.33222	3.05499e-05	0.00112909
ENSMUSG00000106476	Rpl36-ps9	ribosomal protein L36, pseudogene 9 [Source:MGI Symbol;Acc:MGI:3643602]	5.86774	0.437786	3.06762e-05	0.00113182
ENSMUSG00000104667	Gm4961	predicted pseudogene 4961 [Source:MGI Symbol;Acc:MGI:3645260]	5.70768	-1.1459	3.08808e-05	0.00113743
ENSMUSG00000005583	Mef2c	myocyte enhancer factor 2C [Source:MGI Symbol;Acc:MGI:99458]	-1.02545	3.77097	3.10637e-05	0.00114222
ENSMUSG00000038587	Akap12	A kinase (PRKA) anchor protein (gravin) 12 [Source:MGI Symbol;Acc:MGI:1932576]	-1.35646	2.63597	3.1734e-05	0.00116489
ENSMUSG00000061724	Gm2423	predicted gene 2423 [Source:MGI Symbol;Acc:MGI:3805957]	1.82216	1.64518	3.20235e-05	0.00117353
ENSMUSG00000089774	Slc5a3	solute carrier family 5 (inositol transporters), member 3 [Source:MGI Symbol;Acc:MGI:1858226]	0.870511	6.60497	3.21022e-05	0.00117442
ENSMUSG00000062014	Gmfb	glia maturation factor, beta [Source:MGI Symbol;Acc:MGI:1927133]	0.633845	7.00655	3.24276e-05	0.00118432
ENSMUSG00000062170	Fmr1nb	fragile X mental retardation 1 neighbor [Source:MGI Symbol;Acc:MGI:2672032]	-0.732323	5.48765	3.26768e-05	0.00119141
ENSMUSG00000054136	Adm2	adrenomedullin 2 [Source:MGI Symbol;Acc:MGI:2675256]	1.16713	3.97292	3.30477e-05	0.0012029
ENSMUSG00000064194	Zfp936	zinc finger protein 936 [Source:MGI Symbol;Acc:MGI:3642994]	1.6896	2.18261	3.32528e-05	0.00120833
ENSMUSG00000038677	Scube3	signal peptide, CUB domain, EGF-like 3 [Source:MGI Symbol;Acc:MGI:3045253]	-1.17696	3.88089	3.37729e-05	0.00122517
ENSMUSG00000037010	Apln	apelin [Source:MGI Symbol;Acc:MGI:1353624]	1.33232	2.42913	3.39148e-05	0.00122826
ENSMUSG00000093661	Eif4e3	eukaryotic translation initiation factor 4E member 3 [Source:MGI Symbol;Acc:MGI:1914142]	-1.98861	1.83898	3.40017e-05	0.00122935
ENSMUSG00000030737	Slco2b1	solute carrier organic anion transporter family, member 2b1 [Source:MGI Symbol;Acc:MGI:1351872]	-5.59588	-1.02733	3.45011e-05	0.00124532
ENSMUSG00000027412	Lpin3	lipin 3 [Source:MGI Symbol;Acc:MGI:1891342]	-1.17397	2.76798	3.45662e-05	0.00124559
ENSMUSG00000021832	Psmc6	proteasome (prosome, macropain) 26S subunit, ATPase, 6 [Source:MGI Symbol;Acc:MGI:1914339]	0.600468	7.83299	3.47181e-05	0.00124691
ENSMUSG00000043067	Dpy19l1	dpy-19-like 1 (C. elegans) [Source:MGI Symbol;Acc:MGI:1915685]	0.624492	6.45907	3.46656e-05	0.00124691
ENSMUSG00000020892	Aloxe3	arachidonate lipoxygenase 3 [Source:MGI Symbol;Acc:MGI:1345140]	-1.69319	1.3925	3.53377e-05	0.00126706
ENSMUSG00000063447	Ube2d2b	ubiquitin-conjugating enzyme E2D 2B [Source:MGI Symbol;Acc:MGI:1920568]	5.70018	-1.14756	3.54959e-05	0.00127062
ENSMUSG00000033327	Tnxb	tenascin XB [Source:MGI Symbol;Acc:MGI:1932137]	-1.89749	0.872945	3.581e-05	0.00127799
ENSMUSG00000039145	Camk1d	calcium/calmodulin-dependent protein kinase ID [Source:MGI Symbol;Acc:MGI:2442190]	0.786204	4.9322	3.582e-05	0.00127799
ENSMUSG00000098211	Gm27045	predicted gene, 27045 [Source:MGI Symbol;Acc:MGI:5504160]	-1.7455	1.27251	3.63133e-05	0.00129346
ENSMUSG00000074793	Hspa12b	heat shock protein 12B [Source:MGI Symbol;Acc:MGI:1919880]	2.29767	2.17766	3.7167e-05	0.00132169
ENSMUSG00000020674	Pxdn	peroxidasin [Source:MGI Symbol;Acc:MGI:1916925]	0.667222	8.17636	3.75883e-05	0.00133448
ENSMUSG00000035629	Rubcn	RUN domain and cysteine-rich domain containing, Beclin 1-interacting protein [Source:MGI Symbol;Acc:MGI:1915160]	-0.599397	6.67028	3.76785e-05	0.00133549
ENSMUSG00000042367	Gjb3	gap junction protein, beta 3 [Source:MGI Symbol;Acc:MGI:95721]	-0.782734	5.31712	3.77809e-05	0.00133692
ENSMUSG00000022636	Alcam	activated leukocyte cell adhesion molecule [Source:MGI Symbol;Acc:MGI:1313266]	-1.71603	1.74642	3.92661e-05	0.00138721
ENSMUSG00000043439	Epop	elongin BC and polycomb repressive complex 2 associated protein [Source:MGI Symbol;Acc:MGI:2143991]	-1.0954	3.06662	3.94111e-05	0.00139006
ENSMUSG00000044098	Rsbn1	rosbin, round spermatid basic protein 1 [Source:MGI Symbol;Acc:MGI:2444993]	0.703415	5.43127	3.96963e-05	0.00139784
ENSMUSG00000064080	Fbln2	fibulin 2 [Source:MGI Symbol;Acc:MGI:95488]	1.63261	1.29079	3.97799e-05	0.00139822
ENSMUSG00000050737	Ptges	prostaglandin E synthase [Source:MGI Symbol;Acc:MGI:1927593]	0.666085	6.08079	3.98365e-05	0.00139822
ENSMUSG00000018909	Arrb1	arrestin, beta 1 [Source:MGI Symbol;Acc:MGI:99473]	-0.756523	5.54599	3.99777e-05	0.0014009
ENSMUSG00000022742	Cpox	coproporphyrinogen oxidase [Source:MGI Symbol;Acc:MGI:104841]	-0.596003	6.82805	4.00577e-05	0.00140143
ENSMUSG00000000159	Igsf5	immunoglobulin superfamily, member 5 [Source:MGI Symbol;Acc:MGI:1919308]	-2.04838	0.52923	4.02108e-05	0.00140452
ENSMUSG00000028108	Ecm1	extracellular matrix protein 1 [Source:MGI Symbol;Acc:MGI:103060]	1.45495	3.14672	4.03125e-05	0.0014058
ENSMUSG00000025403	Shmt2	serine hydroxymethyltransferase 2 (mitochondrial) [Source:MGI Symbol;Acc:MGI:1277989]	0.539575	9.29891	4.12558e-05	0.00143638
ENSMUSG00000046694	Fam46b	family with sequence similarity 46, member B [Source:MGI Symbol;Acc:MGI:2140500]	-1.79247	1.07249	4.17116e-05	0.00144992
ENSMUSG00000018001	Cyth3	cytohesin 3 [Source:MGI Symbol;Acc:MGI:1335107]	0.580419	7.0558	4.2019e-05	0.00145826
ENSMUSG00000023034	Nr4a1	nuclear receptor subfamily 4, group A, member 1 [Source:MGI Symbol;Acc:MGI:1352454]	1.02817	4.53455	4.25405e-05	0.00147399
ENSMUSG00000006611	Hfe	hemochromatosis [Source:MGI Symbol;Acc:MGI:109191]	1.87117	0.751942	4.39602e-05	0.00152074
ENSMUSG00000038618	Rassf7	Ras association (RalGDS/AF-6) domain family (N-terminal) member 7 [Source:MGI Symbol;Acc:MGI:1914235]	-1.0317	3.79369	4.44414e-05	0.00153493
ENSMUSG00000039157	Fam102a	family with sequence similarity 102, member A [Source:MGI Symbol;Acc:MGI:2138935]	-1.25914	2.68437	4.54816e-05	0.00156835
ENSMUSG00000084797	Gm14321	predicted gene 14321 [Source:MGI Symbol;Acc:MGI:3701951]	-1.66097	1.57089	4.61933e-05	0.00158783
ENSMUSG00000098973	Mir6236	microRNA 6236 [Source:MGI Symbol;Acc:MGI:5530929]	-1.80835	5.46964	4.61279e-05	0.00158783
ENSMUSG00000030218	Mgp	matrix Gla protein [Source:MGI Symbol;Acc:MGI:96976]	5.16756	-0.181761	4.70401e-05	0.00161437
ENSMUSG00000028063	Lmna	lamin A [Source:MGI Symbol;Acc:MGI:96794]	0.561772	8.96792	4.7201e-05	0.00161477
ENSMUSG00000044254	Pcsk9	proprotein convertase subtilisin/kexin type 9 [Source:MGI Symbol;Acc:MGI:2140260]	-0.820915	8.12079	4.71716e-05	0.00161477
ENSMUSG00000051067	Lingo3	leucine rich repeat and Ig domain containing 3 [Source:MGI Symbol;Acc:MGI:3609246]	2.05686	0.631275	4.78984e-05	0.00163604
ENSMUSG00000048264	Dip2c	disco interacting protein 2 homolog C [Source:MGI Symbol;Acc:MGI:1920179]	0.734287	5.34709	4.81965e-05	0.0016376
ENSMUSG00000022241	Tars	threonyl-tRNA synthetase [Source:MGI Symbol;Acc:MGI:106314]	0.5538	7.84484	4.82403e-05	0.0016376
ENSMUSG00000028780	Sema3c	sema domain, immunoglobulin domain (Ig), short basic domain, secreted, (semaphorin) 3C [Source:MGI Symbol;Acc:MGI:107557]	-1.69638	1.94741	4.82444e-05	0.0016376
ENSMUSG00000079173	Zan	zonadhesin [Source:MGI Symbol;Acc:MGI:106656]	2.76645	0.0107568	4.82471e-05	0.0016376
ENSMUSG00000039191	Rbpj	recombination signal binding protein for immunoglobulin kappa J region [Source:MGI Symbol;Acc:MGI:96522]	0.628233	7.15903	4.89169e-05	0.00165773
ENSMUSG00000037572	Wdhd1	WD repeat and HMG-box DNA binding protein 1 [Source:MGI Symbol;Acc:MGI:2443514]	0.583658	7.26769	4.95001e-05	0.00167487
ENSMUSG00000022838	Eaf2	ELL associated factor 2 [Source:MGI Symbol;Acc:MGI:2146616]	-1.77387	1.33591	5.04549e-05	0.00170451
ENSMUSG00000035202	Lars2	leucyl-tRNA synthetase, mitochondrial [Source:MGI Symbol;Acc:MGI:2142973]	-1.38418	7.57163	5.10166e-05	0.00172079
ENSMUSG00000029674	Limk1	LIM-domain containing, protein kinase [Source:MGI Symbol;Acc:MGI:104572]	-0.584695	6.15365	5.11421e-05	0.00172234
ENSMUSG00000033066	Gas7	growth arrest specific 7 [Source:MGI Symbol;Acc:MGI:1202388]	3.44745	-0.238972	5.12782e-05	0.00172424
ENSMUSG00000109049	4930479H17Rik	RIKEN cDNA 4930479H17 gene [Source:MGI Symbol;Acc:MGI:1925421]	-1.38955	2.39254	5.18002e-05	0.00173909
ENSMUSG00000038244	Mical2	microtubule associated monooxygenase, calponin and LIM domain containing 2 [Source:MGI Symbol;Acc:MGI:2444947]	0.860186	5.00476	5.20858e-05	0.00174596
ENSMUSG00000032470	Mras	muscle and microspikes RAS [Source:MGI Symbol;Acc:MGI:1100856]	1.33381	2.84544	5.22824e-05	0.00174984
ENSMUSG00000033427	Upb1	ureidopropionase, beta [Source:MGI Symbol;Acc:MGI:2143535]	-2.4698	0.264312	5.255e-05	0.00175608
ENSMUSG00000000958	Slc7a7	solute carrier family 7 (cationic amino acid transporter, y+ system), member 7 [Source:MGI Symbol;Acc:MGI:1337120]	2.28985	0.64038	5.29563e-05	0.00176693
ENSMUSG00000106847	Peg13	paternally expressed 13 [Source:MGI Symbol;Acc:MGI:2663476]	3.35449	-0.954601	5.3338e-05	0.00177692
ENSMUSG00000090523	Gypc	glycophorin C [Source:MGI Symbol;Acc:MGI:1098566]	1.50442	1.43174	5.38051e-05	0.00178972
ENSMUSG00000037876	Jmjd1c	jumonji domain containing 1C [Source:MGI Symbol;Acc:MGI:1918614]	0.62807	6.88421	5.40081e-05	0.00179371
ENSMUSG00000015568	Lpl	lipoprotein lipase [Source:MGI Symbol;Acc:MGI:96820]	-0.599048	6.30755	5.41684e-05	0.00179628
ENSMUSG00000050621	Rps27rt	ribosomal protein S27, retrogene [Source:MGI Symbol;Acc:MGI:3704345]	5.24641	3.60233	5.45199e-05	0.00180517
ENSMUSG00000055360	Prl2c5	prolactin family 2, subfamily c, member 5 [Source:MGI Symbol;Acc:MGI:1858413]	-1.40597	4.60436	5.47783e-05	0.00181095
ENSMUSG00000036111	Lmo1	LIM domain only 1 [Source:MGI Symbol;Acc:MGI:102812]	5.71449	-1.14408	5.53892e-05	0.00182508
ENSMUSG00000029669	Tspan12	tetraspanin 12 [Source:MGI Symbol;Acc:MGI:1889818]	-1.32172	2.10367	5.5459e-05	0.00182508
ENSMUSG00000030259	Rassf8	Ras association (RalGDS/AF-6) domain family (N-terminal) member 8 [Source:MGI Symbol;Acc:MGI:1918573]	0.624268	5.65475	5.54118e-05	0.00182508
ENSMUSG00000071042	Rasgrp3	RAS, guanyl releasing protein 3 [Source:MGI Symbol;Acc:MGI:3028579]	-2.80673	-0.0381541	5.63407e-05	0.00184847
ENSMUSG00000026482	Rgl1	ral guanine nucleotide dissociation stimulator,-like 1 [Source:MGI Symbol;Acc:MGI:107484]	1.00409	5.49375	5.63046e-05	0.00184847
ENSMUSG00000050310	Rictor	RPTOR independent companion of MTOR, complex 2 [Source:MGI Symbol;Acc:MGI:1926007]	0.627642	6.08322	5.65429e-05	0.00184949
ENSMUSG00000020231	Dip2a	disco interacting protein 2 homolog A [Source:MGI Symbol;Acc:MGI:2385920]	0.652527	5.92693	5.65297e-05	0.00184949
ENSMUSG00000000290	Itgb2	integrin beta 2 [Source:MGI Symbol;Acc:MGI:96611]	2.23655	0.499814	5.7464e-05	0.00187578
ENSMUSG00000027956	Tmem144	transmembrane protein 144 [Source:MGI Symbol;Acc:MGI:1917902]	-3.96224	-0.740794	5.75202e-05	0.00187578
ENSMUSG00000113027	CT030184.2		-1.19252	5.53767	5.77916e-05	0.0018818
ENSMUSG00000028965	Tnfrsf9	tumor necrosis factor receptor superfamily, member 9 [Source:MGI Symbol;Acc:MGI:1101059]	-1.36295	2.58307	5.79341e-05	0.0018836
ENSMUSG00000039787	Cercam	cerebral endothelial cell adhesion molecule [Source:MGI Symbol;Acc:MGI:2139134]	-1.15562	3.14466	5.84649e-05	0.001898
ENSMUSG00000031809	1700018B08Rik	RIKEN cDNA 1700018B08 gene [Source:MGI Symbol;Acc:MGI:1923655]	-2.57206	0.170306	5.88051e-05	0.00190619
ENSMUSG00000040249	Lrp1	low density lipoprotein receptor-related protein 1 [Source:MGI Symbol;Acc:MGI:96828]	1.4177	6.34055	5.93322e-05	0.00192039
ENSMUSG00000039629	Strip2	striatin interacting protein 2 [Source:MGI Symbol;Acc:MGI:2444363]	-1.705	1.71105	5.95072e-05	0.00192318
ENSMUSG00000001506	Col1a1	collagen, type I, alpha 1 [Source:MGI Symbol;Acc:MGI:88467]	1.75327	2.47219	6.01335e-05	0.00194052
ENSMUSG00000028634	Hivep3	human immunodeficiency virus type I enhancer binding protein 3 [Source:MGI Symbol;Acc:MGI:106589]	1.01109	3.42065	6.03976e-05	0.00194472
ENSMUSG00000030499	Kctd15	potassium channel tetramerisation domain containing 15 [Source:MGI Symbol;Acc:MGI:2385276]	1.16838	4.21983	6.04437e-05	0.00194472
ENSMUSG00000074863	Platr25	pluripotency associated transcript 25 [Source:MGI Symbol;Acc:MGI:3645613]	-1.31226	3.35012	6.05501e-05	0.00194525
ENSMUSG00000051723	Rpl31-ps13	ribosomal protein L31, pseudogene 13 [Source:MGI Symbol;Acc:MGI:3809036]	2.25097	3.64602	6.128e-05	0.00196578
ENSMUSG00000059901	Adamts14	a disintegrin-like and metallopeptidase (reprolysin type) with thrombospondin type 1 motif, 14 [Source:MGI Symbol;Acc:MGI:2179942]	0.874685	5.76247	6.16609e-05	0.00197507
ENSMUSG00000037366	Pafah2	platelet-activating factor acetylhydrolase 2 [Source:MGI Symbol;Acc:MGI:2140321]	-0.66764	5.56372	6.22294e-05	0.00199033
ENSMUSG00000028885	Smpdl3b	sphingomyelin phosphodiesterase, acid-like 3B [Source:MGI Symbol;Acc:MGI:1916022]	0.978521	4.39064	6.23561e-05	0.00199143
ENSMUSG00000087943	Gm24245	predicted gene, 24245 [Source:MGI Symbol;Acc:MGI:5454022]	-2.0694	3.72138	6.27182e-05	0.00200004
ENSMUSG00000022220	Adcy4	adenylate cyclase 4 [Source:MGI Symbol;Acc:MGI:99674]	-2.63451	0.00522429	6.39094e-05	0.00203503
ENSMUSG00000035279	Ssc5d	scavenger receptor cysteine rich family, 5 domains [Source:MGI Symbol;Acc:MGI:3606211]	1.71997	1.76333	6.40749e-05	0.0020373
ENSMUSG00000035566	Pcdh17	protocadherin 17 [Source:MGI Symbol;Acc:MGI:2684924]	-1.25985	2.45015	6.47379e-05	0.00205536
ENSMUSG00000001467	Cyp51	cytochrome P450, family 51 [Source:MGI Symbol;Acc:MGI:106040]	0.589362	8.95347	6.59345e-05	0.00208735
ENSMUSG00000044646	Zbtb7c	zinc finger and BTB domain containing 7C [Source:MGI Symbol;Acc:MGI:2443302]	2.25135	0.0445932	6.59387e-05	0.00208735
ENSMUSG00000020886	Dlg4	discs, large homolog 4 (Drosophila) [Source:MGI Symbol;Acc:MGI:1277959]	1.28092	2.9972	6.75388e-05	0.00213488
ENSMUSG00000021748	Pdhb	pyruvate dehydrogenase (lipoamide) beta [Source:MGI Symbol;Acc:MGI:1915513]	0.552092	6.57993	6.76456e-05	0.00213513
ENSMUSG00000084919	Ptprtos	protein tyrosine phosphatase, receptor type T, opposite strand [Source:MGI Symbol;Acc:MGI:1924895]	-1.40939	1.81569	6.8315e-05	0.00215312
ENSMUSG00000002228	Ppm1j	protein phosphatase 1J [Source:MGI Symbol;Acc:MGI:1919137]	-2.32901	0.300181	6.84736e-05	0.00215497
ENSMUSG00000067424	Zfp563	zinc finger protein 563 [Source:MGI Symbol;Acc:MGI:2677168]	2.83988	-0.462895	6.89687e-05	0.0021674
ENSMUSG00000106633	Gm43431	predicted gene 43431 [Source:MGI Symbol;Acc:MGI:5663568]	3.16298	-0.424748	6.92835e-05	0.00217413
ENSMUSG00000008575	Nfib	nuclear factor I/B [Source:MGI Symbol;Acc:MGI:103188]	0.535999	6.92705	7.02248e-05	0.00220048
ENSMUSG00000057337	Chst3	carbohydrate (chondroitin 6/keratan) sulfotransferase 3 [Source:MGI Symbol;Acc:MGI:1858224]	6.05782	-0.949964	7.04108e-05	0.00220311
ENSMUSG00000074604	Mgst2	microsomal glutathione S-transferase 2 [Source:MGI Symbol;Acc:MGI:2448481]	3.44391	0.0175319	7.05569e-05	0.0022045
ENSMUSG00000039275	Foxk2	forkhead box K2 [Source:MGI Symbol;Acc:MGI:1916087]	0.641169	5.90961	7.0919e-05	0.00221261
ENSMUSG00000037106	Fer1l6	fer-1-like 6 (C. elegans) [Source:MGI Symbol;Acc:MGI:3645398]	-2.62024	0.0550891	7.11288e-05	0.00221596
ENSMUSG00000029377	Ereg	epiregulin [Source:MGI Symbol;Acc:MGI:107508]	1.01663	5.39535	7.21866e-05	0.00224568
ENSMUSG00000022516	Nudt16l1	nudix (nucleoside diphosphate linked moiety X)-type motif 16-like 1 [Source:MGI Symbol;Acc:MGI:1914161]	1.14797	3.05615	7.29448e-05	0.002266
ENSMUSG00000057000	Nxf3	nuclear RNA export factor 3 [Source:MGI Symbol;Acc:MGI:2685230]	0.839741	6.28068	7.33935e-05	0.00227667
ENSMUSG00000071064	Zfp827	zinc finger protein 827 [Source:MGI Symbol;Acc:MGI:2444807]	0.71735	4.97294	7.37752e-05	0.00228523
ENSMUSG00000018574	Acadvl	acyl-Coenzyme A dehydrogenase, very long chain [Source:MGI Symbol;Acc:MGI:895149]	-0.559307	7.1012	7.42684e-05	0.00229722
ENSMUSG00000020052	Ascl1	achaete-scute family bHLH transcription factor 1 [Source:MGI Symbol;Acc:MGI:96919]	1.69776	1.55244	7.46986e-05	0.00230723
ENSMUSG00000003617	Cp	ceruloplasmin [Source:MGI Symbol;Acc:MGI:88476]	2.11313	2.5685	7.50881e-05	0.00231595
ENSMUSG00000056486	Chn1	chimerin 1 [Source:MGI Symbol;Acc:MGI:1915674]	-1.2729	2.38883	7.55761e-05	0.00232437
ENSMUSG00000025257	Ribc1	RIB43A domain with coiled-coils 1 [Source:MGI Symbol;Acc:MGI:1913861]	-1.26878	2.40322	7.55166e-05	0.00232437
ENSMUSG00000049676	Catsperg1	cation channel sperm associated auxiliary subunit gamma 1 [Source:MGI Symbol;Acc:MGI:2443617]	-1.85482	0.859236	7.70007e-05	0.00236482
ENSMUSG00000037386	Rims2	regulating synaptic membrane exocytosis 2 [Source:MGI Symbol;Acc:MGI:2152972]	2.25318	0.258116	7.95807e-05	0.00244059
ENSMUSG00000054013	Tmem179	transmembrane protein 179 [Source:MGI Symbol;Acc:MGI:2144891]	-2.0204	0.754327	8.02475e-05	0.00245755
ENSMUSG00000028661	Epha8	Eph receptor A8 [Source:MGI Symbol;Acc:MGI:109378]	2.65119	-0.379195	8.11091e-05	0.00248042
ENSMUSG00000111147	AC160562.1		5.54176	-1.24766	8.28223e-05	0.00252924
ENSMUSG00000082633	Gm15779	predicted gene 15779 [Source:MGI Symbol;Acc:MGI:3783221]	-0.901088	4.31141	8.30238e-05	0.00253182
ENSMUSG00000032315	Cyp1a1	cytochrome P450, family 1, subfamily a, polypeptide 1 [Source:MGI Symbol;Acc:MGI:88588]	3.00591	1.20007	8.4782e-05	0.00258179
ENSMUSG00000018930	Ccl4	chemokine (C-C motif) ligand 4 [Source:MGI Symbol;Acc:MGI:98261]	4.24441	-0.91371	8.50756e-05	0.00258709
ENSMUSG00000019467	Arhgef25	Rho guanine nucleotide exchange factor (GEF) 25 [Source:MGI Symbol;Acc:MGI:1277173]	0.735367	5.29453	8.55352e-05	0.00259741
ENSMUSG00000031827	Cotl1	coactosin-like 1 (Dictyostelium) [Source:MGI Symbol;Acc:MGI:1919292]	-0.64424	5.88072	8.60286e-05	0.00260828
ENSMUSG00000082033	Mageb10-ps	melanoma antigen, family B, 10, pseudogene [Source:MGI Symbol;Acc:MGI:2148174]	5.57696	-1.2408	8.61355e-05	0.00260828
ENSMUSG00000020229	Slc5a4a	solute carrier family 5, member 4a [Source:MGI Symbol;Acc:MGI:1927848]	-2.94099	-0.477968	8.62549e-05	0.00260828
ENSMUSG00000074743	Thbd	thrombomodulin [Source:MGI Symbol;Acc:MGI:98736]	2.20731	0.74059	8.72046e-05	0.00263331
ENSMUSG00000026644	Acbd7	acyl-Coenzyme A binding domain containing 7 [Source:MGI Symbol;Acc:MGI:1925495]	-2.86956	0.0167882	8.73895e-05	0.00263522
ENSMUSG00000033307	Mif	macrophage migration inhibitory factor (glycosylation-inhibiting factor) [Source:MGI Symbol;Acc:MGI:96982]	0.613086	8.16661	8.86554e-05	0.00266595
ENSMUSG00000023904	Hcfc1r1	host cell factor C1 regulator 1 (XPO1-dependent) [Source:MGI Symbol;Acc:MGI:2663619]	-0.892944	4.67549	8.8565e-05	0.00266595
ENSMUSG00000026873	Phf19	PHD finger protein 19 [Source:MGI Symbol;Acc:MGI:1921266]	0.545539	6.55464	8.88034e-05	0.00266669
ENSMUSG00000000031	H19	H19, imprinted maternally expressed transcript [Source:MGI Symbol;Acc:MGI:95891]	5.67285	-1.15087	8.91138e-05	0.0026723
ENSMUSG00000005148	Klf5	Kruppel-like factor 5 [Source:MGI Symbol;Acc:MGI:1338056]	-0.970423	3.66611	8.98112e-05	0.00268949
ENSMUSG00000054863	Fam19a5	family with sequence similarity 19, member A5 [Source:MGI Symbol;Acc:MGI:2146182]	1.36823	1.97052	9.11918e-05	0.00272705
ENSMUSG00000003051	Elf3	E74-like factor 3 [Source:MGI Symbol;Acc:MGI:1101781]	-1.20914	3.03267	9.23095e-05	0.00275666
ENSMUSG00000072825	Cep170b	centrosomal protein 170B [Source:MGI Symbol;Acc:MGI:2145043]	-0.580944	6.44649	9.2766e-05	0.00276647
ENSMUSG00000033318	Gstt2	glutathione S-transferase, theta 2 [Source:MGI Symbol;Acc:MGI:106188]	-2.8194	-0.0657728	9.29432e-05	0.00276794
ENSMUSG00000079137	Rpl27-ps1	ribosomal protein L27, pseudogene 1 [Source:MGI Symbol;Acc:MGI:3645348]	3.57752	3.93874	9.35871e-05	0.00278328
ENSMUSG00000062382	Ftl1-ps1	ferritin light polypeptide 1, pseudogene 1 [Source:MGI Symbol;Acc:MGI:3779109]	3.77046	6.46451	9.45242e-05	0.00280729
ENSMUSG00000007030	Vwa7	von Willebrand factor A domain containing 7 [Source:MGI Symbol;Acc:MGI:1306798]	-3.37119	-0.534907	9.48687e-05	0.00281366
ENSMUSG00000046768	Rhoj	ras homolog family member J [Source:MGI Symbol;Acc:MGI:1931551]	1.053	3.77852	9.52628e-05	0.00281847
ENSMUSG00000017485	Top2b	topoisomerase (DNA) II beta [Source:MGI Symbol;Acc:MGI:98791]	0.531527	7.27293	9.52915e-05	0.00281847
ENSMUSG00000032038	St3gal4	ST3 beta-galactoside alpha-2,3-sialyltransferase 4 [Source:MGI Symbol;Acc:MGI:1316743]	0.682234	5.29652	9.5867e-05	0.00283161
ENSMUSG00000074923	Pak6	p21 protein (Cdc42/Rac)-activated kinase 6 [Source:MGI Symbol;Acc:MGI:2679420]	3.07203	-0.788478	9.65915e-05	0.00284912
ENSMUSG00000054793	Cadm4	cell adhesion molecule 4 [Source:MGI Symbol;Acc:MGI:2449088]	-1.63739	1.39773	9.71189e-05	0.00286077
ENSMUSG00000103629	Gm5694	predicted gene 5694 [Source:MGI Symbol;Acc:MGI:3645764]	2.57701	0.119873	9.74957e-05	0.00286797
ENSMUSG00000022799	Arhgap31	Rho GTPase activating protein 31 [Source:MGI Symbol;Acc:MGI:1333857]	-0.681013	5.67418	9.90036e-05	0.00290837
ENSMUSG00000024070	Prkd3	protein kinase D3 [Source:MGI Symbol;Acc:MGI:1922542]	0.622843	5.52843	0.00010016	0.00293834
ENSMUSG00000059336	Slc14a1	solute carrier family 14 (urea transporter), member 1 [Source:MGI Symbol;Acc:MGI:1351654]	1.92622	1.54582	0.000101837	0.00298351
ENSMUSG00000045136	Tubb2b	tubulin, beta 2B class IIB [Source:MGI Symbol;Acc:MGI:1920960]	2.9539	0.52159	0.000105205	0.003078
ENSMUSG00000042812	Foxf1	forkhead box F1 [Source:MGI Symbol;Acc:MGI:1347470]	0.917415	4.64239	0.000105951	0.00309144
ENSMUSG00000000386	Mx1	MX dynamin-like GTPase 1 [Source:MGI Symbol;Acc:MGI:97243]	3.987	0.518735	0.000105812	0.00309144
ENSMUSG00000038178	Slc43a2	solute carrier family 43, member 2 [Source:MGI Symbol;Acc:MGI:2442746]	-1.44989	2.25723	0.00010616	0.00309336
ENSMUSG00000024952	Rps6ka4	ribosomal protein S6 kinase, polypeptide 4 [Source:MGI Symbol;Acc:MGI:1930076]	0.531232	6.84556	0.000109179	0.00317708
ENSMUSG00000028496	Mllt3	myeloid/lymphoid or mixed-lineage leukemia; translocated to, 3 [Source:MGI Symbol;Acc:MGI:1917372]	0.822436	5.1605	0.000109814	0.00319126
ENSMUSG00000021910	Nisch	nischarin [Source:MGI Symbol;Acc:MGI:1928323]	0.543783	8.48798	0.000110089	0.00319495
ENSMUSG00000027208	Fgf7	fibroblast growth factor 7 [Source:MGI Symbol;Acc:MGI:95521]	0.710675	6.19454	0.000110647	0.00320684
ENSMUSG00000083483	Gm14044	predicted gene 14044 [Source:MGI Symbol;Acc:MGI:3650452]	2.72636	4.07211	0.000111168	0.00321761
ENSMUSG00000037973	Ccdc129	coiled-coil domain containing 129 [Source:MGI Symbol;Acc:MGI:2685304]	5.70414	-1.14574	0.000111387	0.00321965
ENSMUSG00000113769	AC132623.2		-1.16543	3.02485	0.000113068	0.00326388
ENSMUSG00000070348	Ccnd1	cyclin D1 [Source:MGI Symbol;Acc:MGI:88313]	0.507309	8.68161	0.000115064	0.00331266
ENSMUSG00000080242	Gm15487	predicted gene 15487 [Source:MGI Symbol;Acc:MGI:3709610]	2.01314	0.46244	0.000114989	0.00331266
ENSMUSG00000096798	Gm6309	predicted gene 6309 [Source:MGI Symbol;Acc:MGI:3643357]	5.58602	-1.20263	0.000115546	0.0033203
ENSMUSG00000025355	Mmp19	matrix metallopeptidase 19 [Source:MGI Symbol;Acc:MGI:1927899]	2.09482	1.13825	0.000115637	0.0033203
ENSMUSG00000022098	Bmp1	bone morphogenetic protein 1 [Source:MGI Symbol;Acc:MGI:88176]	-0.618347	6.03956	0.000115849	0.00332198
ENSMUSG00000090124	Ugt1a7c	UDP glucuronosyltransferase 1 family, polypeptide A7C [Source:MGI Symbol;Acc:MGI:3032636]	5.53435	-1.24934	0.000117719	0.00337114
ENSMUSG00000000957	Mmp14	matrix metallopeptidase 14 (membrane-inserted) [Source:MGI Symbol;Acc:MGI:101900]	0.68844	6.51086	0.00011807	0.00337672
ENSMUSG00000002797	Ggct	gamma-glutamyl cyclotransferase [Source:MGI Symbol;Acc:MGI:95700]	-0.994428	3.59418	0.000121249	0.00346306
ENSMUSG00000061462	Obscn	obscurin, cytoskeletal calmodulin and titin-interacting RhoGEF [Source:MGI Symbol;Acc:MGI:2681862]	2.76548	-0.476946	0.000123193	0.00351392
ENSMUSG00000035367	Rmi1	RecQ mediated genome instability 1 [Source:MGI Symbol;Acc:MGI:1921636]	-0.665311	5.38371	0.000123584	0.00352043
ENSMUSG00000021947	Cryl1	crystallin, lambda 1 [Source:MGI Symbol;Acc:MGI:1915881]	-1.67227	1.07851	0.000123841	0.0035231
ENSMUSG00000040841	Six5	sine oculis-related homeobox 5 [Source:MGI Symbol;Acc:MGI:106220]	1.07984	3.04126	0.000124767	0.00354479
ENSMUSG00000051439	Cd14	CD14 antigen [Source:MGI Symbol;Acc:MGI:88318]	0.748048	4.86088	0.000125326	0.003556
ENSMUSG00000091337	Eid1	EP300 interacting inhibitor of differentiation 1 [Source:MGI Symbol;Acc:MGI:1889651]	0.571689	6.0634	0.000128219	0.00363332
ENSMUSG00000022351	Sqle	squalene epoxidase [Source:MGI Symbol;Acc:MGI:109296]	0.598177	7.75138	0.0001285	0.0036365
ENSMUSG00000024589	Nedd4l	neural precursor cell expressed, developmentally down-regulated gene 4-like [Source:MGI Symbol;Acc:MGI:1933754]	-0.617887	5.48151	0.000129508	0.00366024
ENSMUSG00000029311	Hsd17b11	hydroxysteroid (17-beta) dehydrogenase 11 [Source:MGI Symbol;Acc:MGI:2149821]	3.63767	-0.729934	0.000130476	0.00367711
ENSMUSG00000026430	Rassf5	Ras association (RalGDS/AF-6) domain family member 5 [Source:MGI Symbol;Acc:MGI:1926375]	1.38017	2.4813	0.000130785	0.00367711
ENSMUSG00000073542	Cep76	centrosomal protein 76 [Source:MGI Symbol;Acc:MGI:1923401]	-0.684449	5.43138	0.000130284	0.00367711
ENSMUSG00000061601	Pclo	piccolo (presynaptic cytomatrix protein) [Source:MGI Symbol;Acc:MGI:1349390]	-2.17037	0.29374	0.000130656	0.00367711
ENSMUSG00000004952	Rasa4	RAS p21 protein activator 4 [Source:MGI Symbol;Acc:MGI:1858600]	-1.15133	2.68139	0.000132688	0.00372332
ENSMUSG00000031558	Slit2	slit homolog 2 (Drosophila) [Source:MGI Symbol;Acc:MGI:1315205]	0.739611	5.95786	0.000132773	0.00372332
ENSMUSG00000028556	Dock7	dedicator of cytokinesis 7 [Source:MGI Symbol;Acc:MGI:1914549]	0.57627	7.6361	0.000133736	0.00374546
ENSMUSG00000084066	Xlr4d-ps	X-linked lymphocyte-regulated 4D, pseudogene [Source:MGI Symbol;Acc:MGI:3574102]	3.28842	-0.998922	0.000134424	0.00375987
ENSMUSG00000087624	9230111E07Rik	RIKEN cDNA 9230111E07 gene [Source:MGI Symbol;Acc:MGI:1924998]	-1.82091	1.20208	0.000134936	0.00376931
ENSMUSG00000021990	Spata13	spermatogenesis associated 13 [Source:MGI Symbol;Acc:MGI:104838]	-0.939217	3.717	0.000135197	0.00377173
ENSMUSG00000056069	Fam105a	family with sequence similarity 105, member A [Source:MGI Symbol;Acc:MGI:2687281]	-2.41694	-0.103777	0.000136031	0.00379011
ENSMUSG00000038793	Lefty1	left right determination factor 1 [Source:MGI Symbol;Acc:MGI:107405]	-1.30385	2.38469	0.000140061	0.00389737
ENSMUSG00000058354	Krt6a	keratin 6A [Source:MGI Symbol;Acc:MGI:1100845]	3.2858	-0.99906	0.000142596	0.00395772
ENSMUSG00000025103	Btbd1	BTB (POZ) domain containing 1 [Source:MGI Symbol;Acc:MGI:1933765]	0.710975	4.90994	0.000142547	0.00395772
ENSMUSG00000030315	Vgll4	vestigial like family member 4 [Source:MGI Symbol;Acc:MGI:2652840]	0.734826	5.00413	0.000142806	0.00395847
ENSMUSG00000091387	Gcnt4	glucosaminyl (N-acetyl) transferase 4, core 2 (beta-1,6-N-acetylglucosaminyltransferase) [Source:MGI Symbol;Acc:MGI:2684919]	1.01373	3.25974	0.000143189	0.00395894
ENSMUSG00000064294	Aox3	aldehyde oxidase 3 [Source:MGI Symbol;Acc:MGI:1918974]	2.8757	0.430719	0.000143008	0.00395894
ENSMUSG00000022205	Sub1	SUB1 homolog (S. cerevisiae) [Source:MGI Symbol;Acc:MGI:104811]	0.573362	6.5476	0.000143764	0.00396976
ENSMUSG00000094483	Purb	purine rich element binding protein B [Source:MGI Symbol;Acc:MGI:1338779]	0.614738	7.55386	0.000144352	0.00397079
ENSMUSG00000055850	Rnf181	ring finger protein 181 [Source:MGI Symbol;Acc:MGI:1913760]	-0.514853	6.53434	0.00014432	0.00397079
ENSMUSG00000053219	Raet1e	retinoic acid early transcript 1E [Source:MGI Symbol;Acc:MGI:2675273]	-1.30983	2.08936	0.000144233	0.00397079
ENSMUSG00000105695	Gm43327	predicted gene 43327 [Source:MGI Symbol;Acc:MGI:5663464]	5.43713	-1.30491	0.000146413	0.00402235
ENSMUSG00000029206	Nsun7	NOL1/NOP2/Sun domain family, member 7 [Source:MGI Symbol;Acc:MGI:1918168]	-3.99255	-0.706207	0.000146691	0.00402488
ENSMUSG00000029145	Eif2b4	eukaryotic translation initiation factor 2B, subunit 4 delta [Source:MGI Symbol;Acc:MGI:95300]	-0.594375	5.82264	0.000147054	0.00402973
ENSMUSG00000032086	Bace1	beta-site APP cleaving enzyme 1 [Source:MGI Symbol;Acc:MGI:1346542]	0.767406	4.60065	0.000148924	0.00407581
ENSMUSG00000024664	Fads3	fatty acid desaturase 3 [Source:MGI Symbol;Acc:MGI:1928740]	-0.543157	6.47521	0.000150899	0.00412464
ENSMUSG00000039959	Hip1	huntingtin interacting protein 1 [Source:MGI Symbol;Acc:MGI:1099804]	0.560459	6.48342	0.000151852	0.00414022
ENSMUSG00000001665	Gstt3	glutathione S-transferase, theta 3 [Source:MGI Symbol;Acc:MGI:2143526]	-2.67848	-0.134686	0.000151749	0.00414022
ENSMUSG00000026068	Il18rap	interleukin 18 receptor accessory protein [Source:MGI Symbol;Acc:MGI:1338888]	0.967691	7.0459	0.000152336	0.00414819
ENSMUSG00000021518	Ptdss1	phosphatidylserine synthase 1 [Source:MGI Symbol;Acc:MGI:1276575]	-0.519175	6.55212	0.000153621	0.00415698
ENSMUSG00000040711	Sh3pxd2b	SH3 and PX domains 2B [Source:MGI Symbol;Acc:MGI:2442062]	0.628821	7.44866	0.000153469	0.00415698
ENSMUSG00000019796	Lrp11	low density lipoprotein receptor-related protein 11 [Source:MGI Symbol;Acc:MGI:2442989]	-1.18971	2.48981	0.00015361	0.00415698
ENSMUSG00000060275	Nrg2	neuregulin 2 [Source:MGI Symbol;Acc:MGI:1098246]	-1.39436	2.33206	0.000153185	0.00415698
ENSMUSG00000054469	Lclat1	lysocardiolipin acyltransferase 1 [Source:MGI Symbol;Acc:MGI:2684937]	0.672407	5.58481	0.000153116	0.00415698
ENSMUSG00000029861	Fam131b	family with sequence similarity 131, member B [Source:MGI Symbol;Acc:MGI:1923406]	1.19191	3.23727	0.000155266	0.00418835
ENSMUSG00000079350	Magea8	melanoma antigen, family A, 8 [Source:MGI Symbol;Acc:MGI:1333827]	4.12337	-0.999166	0.000155361	0.00418835
ENSMUSG00000052534	Pbx1	pre B cell leukemia homeobox 1 [Source:MGI Symbol;Acc:MGI:97495]	0.904617	5.42479	0.000155102	0.00418835
ENSMUSG00000089984	Fbxo24	F-box protein 24 [Source:MGI Symbol;Acc:MGI:1918426]	-1.30464	2.10433	0.000156191	0.00420549
ENSMUSG00000004085	Map3k20	mitogen-activated protein kinase kinase kinase 20 [Source:MGI Symbol;Acc:MGI:2443258]	-0.640883	6.08431	0.00015825	0.00425563
ENSMUSG00000074283	Zfp109	zinc finger protein 109 [Source:MGI Symbol;Acc:MGI:1929099]	-1.35169	1.8073	0.000159385	0.00428083
ENSMUSG00000032899	Styk1	serine/threonine/tyrosine kinase 1 [Source:MGI Symbol;Acc:MGI:2141396]	-0.749589	4.9268	0.000160513	0.00430578
ENSMUSG00000032826	Ank2	ankyrin 2, brain [Source:MGI Symbol;Acc:MGI:88025]	0.581546	6.12295	0.000163221	0.004373
ENSMUSG00000020224	Llph	LLP homolog, long-term synaptic facilitation (Aplysia) [Source:MGI Symbol;Acc:MGI:1913475]	0.638355	5.25105	0.000164826	0.00440508
ENSMUSG00000037979	Ccdc92	coiled-coil domain containing 92 [Source:MGI Symbol;Acc:MGI:106485]	-0.866856	4.47677	0.000164725	0.00440508
ENSMUSG00000024268	Celf4	CUGBP, Elav-like family member 4 [Source:MGI Symbol;Acc:MGI:1932407]	-0.890527	4.51681	0.000165628	0.00442105
ENSMUSG00000020080	Hkdc1	hexokinase domain containing 1 [Source:MGI Symbol;Acc:MGI:2384910]	2.13761	0.305247	0.000166474	0.00443814
ENSMUSG00000029524	Sirt4	sirtuin 4 [Source:MGI Symbol;Acc:MGI:1922637]	-0.957842	3.73216	0.000167793	0.0044678
ENSMUSG00000034928	Rnf44	ring finger protein 44 [Source:MGI Symbol;Acc:MGI:2145310]	-0.555655	6.97958	0.000168044	0.00446899
ENSMUSG00000054612	Mgmt	O-6-methylguanine-DNA methyltransferase [Source:MGI Symbol;Acc:MGI:96977]	-1.79117	0.884156	0.000168669	0.00448008
ENSMUSG00000079852	Klra4	killer cell lectin-like receptor, subfamily A, member 4 [Source:MGI Symbol;Acc:MGI:101904]	-0.764889	4.55316	0.000169018	0.00448385
ENSMUSG00000086233	Gm11816	predicted gene 11816 [Source:MGI Symbol;Acc:MGI:3650294]	3.20591	-1.04653	0.000169477	0.00449051
ENSMUSG00000003072	Atp5d	ATP synthase, H+ transporting, mitochondrial F1 complex, delta subunit [Source:MGI Symbol;Acc:MGI:1913293]	-0.545154	8.02324	0.000169979	0.0044983
ENSMUSG00000031393	Mecp2	methyl CpG binding protein 2 [Source:MGI Symbol;Acc:MGI:99918]	0.606221	5.88758	0.000174756	0.00461908
ENSMUSG00000002105	Slc39a13	solute carrier family 39 (metal ion transporter), member 13 [Source:MGI Symbol;Acc:MGI:1915677]	-0.667761	5.40621	0.000176852	0.00466876
ENSMUSG00000037709	Fam13a	family with sequence similarity 13, member A [Source:MGI Symbol;Acc:MGI:1889842]	-1.60352	1.47044	0.000181184	0.00477729
ENSMUSG00000029499	Pxmp2	peroxisomal membrane protein 2 [Source:MGI Symbol;Acc:MGI:107487]	-1.16802	2.81078	0.000183511	0.00483275
ENSMUSG00000031842	Pde4c	phosphodiesterase 4C, cAMP specific [Source:MGI Symbol;Acc:MGI:99556]	-1.76562	0.737817	0.000185114	0.00486904
ENSMUSG00000020758	Itgb4	integrin beta 4 [Source:MGI Symbol;Acc:MGI:96613]	1.23673	2.38643	0.000187227	0.00491864
ENSMUSG00000095276	Gfy	golgi-associated olfactory signaling regulator [Source:MGI Symbol;Acc:MGI:2685427]	5.6521	-1.15253	0.000187566	0.00492157
ENSMUSG00000020380	Rad50	RAD50 double strand break repair protein [Source:MGI Symbol;Acc:MGI:109292]	-0.553011	7.32849	0.000188601	0.00494271
ENSMUSG00000029380	Cxcl1	chemokine (C-X-C motif) ligand 1 [Source:MGI Symbol;Acc:MGI:108068]	1.14853	4.2134	0.000189686	0.00494718
ENSMUSG00000022099	Dmtn	dematin actin binding protein [Source:MGI Symbol;Acc:MGI:99670]	-1.5092	1.75939	0.000189476	0.00494718
ENSMUSG00000096311	Gm3681	predicted gene 3681 [Source:MGI Symbol;Acc:MGI:3781857]	-3.27897	-0.598894	0.000189511	0.00494718
ENSMUSG00000095899	Gm2318	predicted gene 2318 [Source:MGI Symbol;Acc:MGI:3780489]	-3.27899	-0.598894	0.000189274	0.00494718
ENSMUSG00000038011	Dnah10	dynein, axonemal, heavy chain 10 [Source:MGI Symbol;Acc:MGI:1860299]	-3.66644	-0.938408	0.000189917	0.00494724
ENSMUSG00000057729	Prtn3	proteinase 3 [Source:MGI Symbol;Acc:MGI:893580]	-2.36031	-0.156727	0.000190194	0.00494848
ENSMUSG00000053279	Aldh1a1	aldehyde dehydrogenase family 1, subfamily A1 [Source:MGI Symbol;Acc:MGI:1353450]	-2.86218	-0.536857	0.000192539	0.00500346
ENSMUSG00000005312	Ubqln1	ubiquilin 1 [Source:MGI Symbol;Acc:MGI:1860276]	-0.556213	7.98885	0.000196543	0.0051014
ENSMUSG00000037259	Dzank1	double zinc ribbon and ankyrin repeat domains 1 [Source:MGI Symbol;Acc:MGI:2139080]	-1.45531	2.32521	0.000197254	0.00511118
ENSMUSG00000021806	Nid2	nidogen 2 [Source:MGI Symbol;Acc:MGI:1298229]	-0.841093	4.45405	0.000197393	0.00511118
ENSMUSG00000014030	Pax5	paired box 5 [Source:MGI Symbol;Acc:MGI:97489]	-0.700247	5.17412	0.000197662	0.00511202
ENSMUSG00000014599	Csf1	colony stimulating factor 1 (macrophage) [Source:MGI Symbol;Acc:MGI:1339753]	0.537185	6.93012	0.000199643	0.00515708
ENSMUSG00000028476	Reck	reversion-inducing-cysteine-rich protein with kazal motifs [Source:MGI Symbol;Acc:MGI:1855698]	-2.85489	-0.534094	0.000200226	0.00516597
ENSMUSG00000081049	Rps24-ps3	ribosomal protein S24, pseudogene 3 [Source:MGI Symbol;Acc:MGI:3644407]	2.21736	3.28288	0.000205216	0.00528842
ENSMUSG00000029544	Cabp1	calcium binding protein 1 [Source:MGI Symbol;Acc:MGI:1352750]	-1.18644	3.41937	0.000205989	0.00530202
ENSMUSG00000097471	5830432E09Rik	RIKEN cDNA 5830432E09 gene [Source:MGI Symbol;Acc:MGI:1915015]	5.63983	-1.2356	0.000208244	0.00535177
ENSMUSG00000017491	Rarb	retinoic acid receptor, beta [Source:MGI Symbol;Acc:MGI:97857]	1.71147	0.974447	0.000208417	0.00535177
ENSMUSG00000020902	Ntn1	netrin 1 [Source:MGI Symbol;Acc:MGI:105088]	1.75317	3.39309	0.000210617	0.0053827
ENSMUSG00000055538	Zcchc24	zinc finger, CCHC domain containing 24 [Source:MGI Symbol;Acc:MGI:1919168]	1.55601	4.507	0.000210421	0.0053827
ENSMUSG00000044080	S100a1	S100 calcium binding protein A1 [Source:MGI Symbol;Acc:MGI:1338917]	-0.697288	5.01777	0.000210042	0.0053827
ENSMUSG00000030717	Nupr1	nuclear protein transcription regulator 1 [Source:MGI Symbol;Acc:MGI:1891834]	0.722032	5.31078	0.000210301	0.0053827
ENSMUSG00000054675	Tmem119	transmembrane protein 119 [Source:MGI Symbol;Acc:MGI:2385228]	1.86926	1.75276	0.000211981	0.00541115
ENSMUSG00000053216	Btn2a2	butyrophilin, subfamily 2, member A2 [Source:MGI Symbol;Acc:MGI:3606486]	-1.83523	0.787949	0.000212259	0.00541184
ENSMUSG00000106951	5930430L01Rik	RIKEN cDNA 5930430L01 gene [Source:MGI Symbol;Acc:MGI:2443110]	1.5434	1.65249	0.000215036	0.0054762
ENSMUSG00000044937	Ttc41	tetratricopeptide repeat domain 41 [Source:MGI Symbol;Acc:MGI:2387653]	-1.52688	1.79937	0.000215433	0.00547985
ENSMUSG00000033170	Card10	caspase recruitment domain family, member 10 [Source:MGI Symbol;Acc:MGI:2146012]	-1.42436	2.52485	0.00021809	0.00553442
ENSMUSG00000031897	Psmb10	proteasome (prosome, macropain) subunit, beta type 10 [Source:MGI Symbol;Acc:MGI:1096380]	-0.553459	6.4354	0.000218042	0.00553442
ENSMUSG00000056724	Nbeal2	neurobeachin-like 2 [Source:MGI Symbol;Acc:MGI:2448554]	-0.589777	5.74673	0.000220575	0.00559093
ENSMUSG00000072244	Trim6	tripartite motif-containing 6 [Source:MGI Symbol;Acc:MGI:2137352]	-1.07195	3.05772	0.00022138	0.00560476
ENSMUSG00000047045	Tmem164	transmembrane protein 164 [Source:MGI Symbol;Acc:MGI:2148020]	0.573647	6.59518	0.00022567	0.00570668
ENSMUSG00000031066	Usp11	ubiquitin specific peptidase 11 [Source:MGI Symbol;Acc:MGI:2384312]	1.82205	1.3739	0.00022705	0.00573486
ENSMUSG00000039621	Prex1	phosphatidylinositol-3,4,5-trisphosphate-dependent Rac exchange factor 1 [Source:MGI Symbol;Acc:MGI:3040696]	-2.15666	0.328593	0.000227794	0.00574695
ENSMUSG00000038366	Lasp1	LIM and SH3 protein 1 [Source:MGI Symbol;Acc:MGI:109656]	-0.52181	7.84688	0.000228066	0.00574709
ENSMUSG00000017969	Ptgis	prostaglandin I2 (prostacyclin) synthase [Source:MGI Symbol;Acc:MGI:1097156]	-1.04222	3.15812	0.000228569	0.00574885
ENSMUSG00000068631	Gm7676	predicted gene 7676 [Source:MGI Symbol;Acc:MGI:3644053]	-2.32948	1.78555	0.000228667	0.00574885
ENSMUSG00000035299	Mid1	midline 1 [Source:MGI Symbol;Acc:MGI:1100537]	-0.532817	7.65313	0.000229341	0.0057591
ENSMUSG00000037788	Vopp1	vesicular, overexpressed in cancer, prosurvival protein 1 [Source:MGI Symbol;Acc:MGI:2141658]	-1.32318	2.47646	0.00023241	0.00582938
ENSMUSG00000037108	Zcwpw1	zinc finger, CW type with PWWP domain 1 [Source:MGI Symbol;Acc:MGI:2685899]	-1.41603	1.94539	0.000233414	0.0058478
ENSMUSG00000097636	Mirt1	myocardial infarction associated transcript 1 [Source:MGI Symbol;Acc:MGI:1922001]	-3.81833	-0.822515	0.000235788	0.0058936
ENSMUSG00000028599	Tnfrsf1b	tumor necrosis factor receptor superfamily, member 1b [Source:MGI Symbol;Acc:MGI:1314883]	0.923917	4.45983	0.000235575	0.0058936
ENSMUSG00000003032	Klf4	Kruppel-like factor 4 (gut) [Source:MGI Symbol;Acc:MGI:1342287]	1.21184	5.753	0.000238438	0.00595297
ENSMUSG00000059540	Tcea2	transcription elongation factor A (SII), 2 [Source:MGI Symbol;Acc:MGI:107368]	-0.716598	5.22882	0.000240165	0.00598917
ENSMUSG00000020392	Cdkn2aipnl	CDKN2A interacting protein N-terminal like [Source:MGI Symbol;Acc:MGI:1261797]	-0.527696	6.72705	0.000241258	0.0060095
ENSMUSG00000106755	Tpi-rs11	triosephosphate isomerase related sequence 11 [Source:MGI Symbol;Acc:MGI:98799]	1.45265	4.45711	0.000243248	0.00605209
ENSMUSG00000021285	Ppp1r13b	protein phosphatase 1, regulatory (inhibitor) subunit 13B [Source:MGI Symbol;Acc:MGI:1336199]	-0.95837	3.69962	0.000243851	0.00606012
ENSMUSG00000029810	Tmem176b	transmembrane protein 176B [Source:MGI Symbol;Acc:MGI:1916348]	1.59475	2.26703	0.000246483	0.00611849
ENSMUSG00000062380	Tubb3	tubulin, beta 3 class III [Source:MGI Symbol;Acc:MGI:107813]	-0.535182	6.09356	0.000247488	0.0061364
ENSMUSG00000022178	Ajuba	ajuba LIM protein [Source:MGI Symbol;Acc:MGI:1341886]	-0.725676	6.48074	0.000247905	0.00613968
ENSMUSG00000055148	Klf2	Kruppel-like factor 2 (lung) [Source:MGI Symbol;Acc:MGI:1342772]	0.951496	5.45113	0.000250588	0.00618974
ENSMUSG00000038025	Phf2	PHD finger protein 2 [Source:MGI Symbol;Acc:MGI:1338034]	0.549038	6.23529	0.000250844	0.00618974
ENSMUSG00000003411	Rab3b	RAB3B, member RAS oncogene family [Source:MGI Symbol;Acc:MGI:1917158]	-1.83323	1.24409	0.000251071	0.00618974
ENSMUSG00000068105	Tnfrsf13c	tumor necrosis factor receptor superfamily, member 13c [Source:MGI Symbol;Acc:MGI:1919299]	3.03244	-0.795926	0.000251067	0.00618974
ENSMUSG00000045871	Slitrk6	SLIT and NTRK-like family, member 6 [Source:MGI Symbol;Acc:MGI:2443198]	-5.45435	-1.11744	0.000253528	0.0062432
ENSMUSG00000059316	Slc27a4	solute carrier family 27 (fatty acid transporter), member 4 [Source:MGI Symbol;Acc:MGI:1347347]	-0.558741	6.01562	0.000255445	0.00627611
ENSMUSG00000038065	Mturn	maturin, neural progenitor differentiation regulator homolog (Xenopus) [Source:MGI Symbol;Acc:MGI:1915485]	-1.36356	1.68733	0.000255322	0.00627611
ENSMUSG00000022996	Wnt10b	wingless-type MMTV integration site family, member 10B [Source:MGI Symbol;Acc:MGI:108061]	1.13671	3.87193	0.000255822	0.00627824
ENSMUSG00000038764	Ptpn3	protein tyrosine phosphatase, non-receptor type 3 [Source:MGI Symbol;Acc:MGI:105307]	-1.01074	3.35494	0.000256389	0.00628503
ENSMUSG00000028557	Rnf11	ring finger protein 11 [Source:MGI Symbol;Acc:MGI:1352759]	0.555233	5.93605	0.00026127	0.00639742
ENSMUSG00000031681	Smad1	SMAD family member 1 [Source:MGI Symbol;Acc:MGI:109452]	0.662073	5.16013	0.000264411	0.006467
ENSMUSG00000026311	Asb1	ankyrin repeat and SOCS box-containing 1 [Source:MGI Symbol;Acc:MGI:1929735]	-0.564474	5.60994	0.000265907	0.00649623
ENSMUSG00000046897	Zfp740	zinc finger protein 740 [Source:MGI Symbol;Acc:MGI:1915994]	0.510249	6.34422	0.000267843	0.00653382
ENSMUSG00000038775	Vill	villin-like [Source:MGI Symbol;Acc:MGI:1201781]	1.14769	2.71208	0.000268049	0.00653382
ENSMUSG00000039357	Fut11	fucosyltransferase 11 [Source:MGI Symbol;Acc:MGI:1920318]	1.347	1.70799	0.000269101	0.00655206
ENSMUSG00000026307	Scly	selenocysteine lyase [Source:MGI Symbol;Acc:MGI:1355310]	-0.68973	4.82657	0.000278316	0.0067688
ENSMUSG00000014164	Klhl3	kelch-like 3 [Source:MGI Symbol;Acc:MGI:2445185]	-2.44226	-0.276298	0.000278988	0.00677754
ENSMUSG00000029797	Sspo	SCO-spondin [Source:MGI Symbol;Acc:MGI:2674311]	4.64168	-0.587212	0.000282206	0.00684801
ENSMUSG00000021257	Angel1	angel homolog 1 [Source:MGI Symbol;Acc:MGI:1915987]	-0.878303	3.98842	0.000288416	0.00699086
ENSMUSG00000022330	Osr2	odd-skipped related 2 [Source:MGI Symbol;Acc:MGI:1930813]	0.919781	3.78004	0.000290615	0.00703627
ENSMUSG00000036036	Zfp57	zinc finger protein 57 [Source:MGI Symbol;Acc:MGI:99204]	-0.934241	3.56684	0.000291637	0.0070531
ENSMUSG00000027508	Pag1	phosphoprotein associated with glycosphingolipid microdomains 1 [Source:MGI Symbol;Acc:MGI:2443160]	-2.52922	-0.230075	0.00029465	0.00711008
ENSMUSG00000037003	Tns2	tensin 2 [Source:MGI Symbol;Acc:MGI:2387586]	0.862277	5.05652	0.000294522	0.00711008
ENSMUSG00000020340	Cyfip2	cytoplasmic FMR1 interacting protein 2 [Source:MGI Symbol;Acc:MGI:1924134]	-1.15771	2.62793	0.000295741	0.00712845
ENSMUSG00000039577	Nphp4	nephronophthisis 4 (juvenile) homolog (human) [Source:MGI Symbol;Acc:MGI:2384210]	-1.34647	1.78138	0.000298738	0.00718467
ENSMUSG00000021186	Fbln5	fibulin 5 [Source:MGI Symbol;Acc:MGI:1346091]	1.31293	3.69322	0.000298651	0.00718467
ENSMUSG00000002475	Abhd3	abhydrolase domain containing 3 [Source:MGI Symbol;Acc:MGI:2147183]	-1.16099	2.60063	0.00029909	0.00718513
ENSMUSG00000045498	Pcdhb3	protocadherin beta 3 [Source:MGI Symbol;Acc:MGI:2136737]	-1.51404	1.12281	0.000304339	0.00730313
ENSMUSG00000051579	Tceal8	transcription elongation factor A (SII)-like 8 [Source:MGI Symbol;Acc:MGI:1913934]	0.503905	6.43153	0.000305239	0.0073166
ENSMUSG00000100826	Snhg14	small nucleolar RNA host gene 14 [Source:MGI Symbol;Acc:MGI:1289201]	-1.21805	2.7066	0.000306121	0.0073296
ENSMUSG00000105987	AI506816	expressed sequence AI506816 [Source:MGI Symbol;Acc:MGI:2140929]	0.471583	8.33669	0.00031023	0.00741979
ENSMUSG00000034653	Ythdc2	YTH domain containing 2 [Source:MGI Symbol;Acc:MGI:2448561]	-0.6536	5.44679	0.000314837	0.00752164
ENSMUSG00000026123	Plekhb2	pleckstrin homology domain containing, family B (evectins) member 2 [Source:MGI Symbol;Acc:MGI:2385825]	-0.480939	6.76285	0.000315706	0.00753407
ENSMUSG00000028121	Bcar3	breast cancer anti-estrogen resistance 3 [Source:MGI Symbol;Acc:MGI:1352501]	-1.13667	2.62278	0.000317241	0.00756237
ENSMUSG00000081858	Gm14514	predicted gene 14514 [Source:MGI Symbol;Acc:MGI:3705639]	-2.64747	0.45604	0.000318284	0.00757888
ENSMUSG00000041117	Ccdc8	coiled-coil domain containing 8 [Source:MGI Symbol;Acc:MGI:3612184]	4.038	-1.04975	0.000319471	0.00759878
ENSMUSG00000033249	Hsf4	heat shock transcription factor 4 [Source:MGI Symbol;Acc:MGI:1347058]	1.43492	2.52528	0.00032161	0.00764123
ENSMUSG00000025372	Baiap2	brain-specific angiogenesis inhibitor 1-associated protein 2 [Source:MGI Symbol;Acc:MGI:2137336]	0.570588	6.47691	0.000328841	0.00780448
ENSMUSG00000019132	BC005537	cDNA sequence BC005537 [Source:MGI Symbol;Acc:MGI:2441726]	0.524755	6.86328	0.00033267	0.00788669
ENSMUSG00000021217	Tshz3	teashirt zinc finger family member 3 [Source:MGI Symbol;Acc:MGI:2442819]	1.21742	2.2812	0.000334957	0.00793221
ENSMUSG00000030643	Rab30	RAB30, member RAS oncogene family [Source:MGI Symbol;Acc:MGI:1923235]	1.10841	2.70937	0.000336468	0.00795927
ENSMUSG00000083713	Gm5883	predicted gene 5883 [Source:MGI Symbol;Acc:MGI:3644644]	2.09618	0.235284	0.000338528	0.00799925
ENSMUSG00000066278	Vps37b	vacuolar protein sorting 37B [Source:MGI Symbol;Acc:MGI:1916724]	0.554614	6.03738	0.000341525	0.00806127
ENSMUSG00000042363	Lgalsl	lectin, galactoside binding-like [Source:MGI Symbol;Acc:MGI:1916114]	1.19752	3.54111	0.000346999	0.00818154
ENSMUSG00000042377	Fam83g	family with sequence similarity 83, member G [Source:MGI Symbol;Acc:MGI:1916890]	-0.538586	5.92896	0.000349515	0.00823187
ENSMUSG00000058135	Gstm1	glutathione S-transferase, mu 1 [Source:MGI Symbol;Acc:MGI:95860]	0.746707	5.46815	0.000352357	0.00827554
ENSMUSG00000021501	Caml	calcium modulating ligand [Source:MGI Symbol;Acc:MGI:104728]	-0.638797	5.16419	0.000352465	0.00827554
ENSMUSG00000054150	Syne3	spectrin repeat containing, nuclear envelope family member 3 [Source:MGI Symbol;Acc:MGI:2442408]	0.618057	6.21329	0.000352517	0.00827554
ENSMUSG00000049230	Gm9833	predicted gene 9833 [Source:MGI Symbol;Acc:MGI:3641855]	-0.840389	4.92558	0.000355492	0.00833633
ENSMUSG00000020695	Mrc2	mannose receptor, C type 2 [Source:MGI Symbol;Acc:MGI:107818]	0.747029	6.63247	0.000358968	0.00839962
ENSMUSG00000029761	Cald1	caldesmon 1 [Source:MGI Symbol;Acc:MGI:88250]	0.504984	8.04968	0.000358924	0.00839962
ENSMUSG00000063450	Syne2	spectrin repeat containing, nuclear envelope 2 [Source:MGI Symbol;Acc:MGI:2449316]	-0.54353	7.35857	0.000359633	0.00840607
ENSMUSG00000021144	Mta1	metastasis associated 1 [Source:MGI Symbol;Acc:MGI:2150037]	0.578642	6.80441	0.000361895	0.00844981
ENSMUSG00000027674	Pex5l	peroxisomal biogenesis factor 5-like [Source:MGI Symbol;Acc:MGI:1916672]	-2.77848	-0.328255	0.000362477	0.00845427
ENSMUSG00000044783	Hjurp	Holliday junction recognition protein [Source:MGI Symbol;Acc:MGI:2685821]	-0.510979	8.89852	0.000363893	0.00847816
ENSMUSG00000097084	Foxl1	forkhead box L1 [Source:MGI Symbol;Acc:MGI:1347469]	1.9134	0.646447	0.000366967	0.00854057
ENSMUSG00000019295	Tmem129	transmembrane protein 129 [Source:MGI Symbol;Acc:MGI:1915616]	-0.581031	5.83443	0.000369643	0.0085936
ENSMUSG00000025762	Larp1b	La ribonucleoprotein domain family, member 1B [Source:MGI Symbol;Acc:MGI:1914604]	-0.731734	4.86047	0.000374846	0.00870521
ENSMUSG00000062421	Arf2	ADP-ribosylation factor 2 [Source:MGI Symbol;Acc:MGI:99595]	0.571258	6.0015	0.000377627	0.00876037
ENSMUSG00000081230	Gm9097	predicted gene 9097 [Source:MGI Symbol;Acc:MGI:3648601]	3.51198	0.176006	0.000378147	0.00876304
ENSMUSG00000038116	Phf20	PHD finger protein 20 [Source:MGI Symbol;Acc:MGI:2444148]	0.676419	5.53467	0.00038032	0.00879454
ENSMUSG00000039221	Rpl22l1	ribosomal protein L22 like 1 [Source:MGI Symbol;Acc:MGI:1915278]	0.730494	4.61568	0.000379955	0.00879454
ENSMUSG00000067773	Defb41	defensin beta 41 [Source:MGI Symbol;Acc:MGI:1924923]	-3.66266	-0.935645	0.000389365	0.00898448
ENSMUSG00000027684	Mecom	MDS1 and EVI1 complex locus [Source:MGI Symbol;Acc:MGI:95457]	0.742173	4.4816	0.000389086	0.00898448
ENSMUSG00000051048	P4ha3	procollagen-proline, 2-oxoglutarate 4-dioxygenase (proline 4-hydroxylase), alpha polypeptide III [Source:MGI Symbol;Acc:MGI:2444049]	1.21002	1.66633	0.000390971	0.0090113
ENSMUSG00000113473	CT030185.2		-1.4764	1.22732	0.000391361	0.0090113
ENSMUSG00000030774	Pak1	p21 protein (Cdc42/Rac)-activated kinase 1 [Source:MGI Symbol;Acc:MGI:1339975]	-1.18928	2.2779	0.000395752	0.00910272
ENSMUSG00000041841	Rpl37	ribosomal protein L37 [Source:MGI Symbol;Acc:MGI:1914531]	0.525157	8.32639	0.000398694	0.0091547
ENSMUSG00000020124	Usp15	ubiquitin specific peptidase 15 [Source:MGI Symbol;Acc:MGI:101857]	0.489746	6.94375	0.000398859	0.0091547
ENSMUSG00000052934	Fbxo31	F-box protein 31 [Source:MGI Symbol;Acc:MGI:1354708]	0.617946	5.85201	0.000400081	0.00916586
ENSMUSG00000038860	Garnl3	GTPase activating RANGAP domain-like 3 [Source:MGI Symbol;Acc:MGI:2139309]	-0.945078	3.049	0.000400193	0.00916586
ENSMUSG00000028251	Tstd3	thiosulfate sulfurtransferase (rhodanese)-like domain containing 3 [Source:MGI Symbol;Acc:MGI:1924282]	2.29381	-0.0328821	0.000402469	0.00920822
ENSMUSG00000080845	Gm9115	predicted gene 9115 [Source:MGI Symbol;Acc:MGI:3648181]	3.2674	2.77599	0.000404249	0.00923918
ENSMUSG00000031824	6430548M08Rik	RIKEN cDNA 6430548M08 gene [Source:MGI Symbol;Acc:MGI:2443793]	-1.14373	2.99004	0.000405296	0.00925333
ENSMUSG00000026109	Tmeff2	transmembrane protein with EGF-like and two follistatin-like domains 2 [Source:MGI Symbol;Acc:MGI:1861735]	-3.0427	-0.11963	0.000407492	0.00929366
ENSMUSG00000022253	Nadk2	NAD kinase 2, mitochondrial [Source:MGI Symbol;Acc:MGI:1915896]	0.593729	5.61854	0.000408418	0.00930495
ENSMUSG00000031521	Aga	aspartylglucosaminidase [Source:MGI Symbol;Acc:MGI:104873]	-0.54399	5.81877	0.000411134	0.00935698
ENSMUSG00000031304	Il2rg	interleukin 2 receptor, gamma chain [Source:MGI Symbol;Acc:MGI:96551]	2.80354	-0.683699	0.000434659	0.00988199
ENSMUSG00000029456	Acad10	acyl-Coenzyme A dehydrogenase family, member 10 [Source:MGI Symbol;Acc:MGI:1919235]	-0.988876	3.42368	0.000435919	0.00990022
ENSMUSG00000034463	Scara3	scavenger receptor class A, member 3 [Source:MGI Symbol;Acc:MGI:2444418]	1.35507	4.50455	0.000436876	0.00991153
ENSMUSG00000024228	Nudt12	nudix (nucleoside diphosphate linked moiety X)-type motif 12 [Source:MGI Symbol;Acc:MGI:1915243]	-0.997851	3.22827	0.000439691	0.00996496
ENSMUSG00000082188	Gm2768	predicted gene 2768 [Source:MGI Symbol;Acc:MGI:3780937]	-3.17841	-0.666011	0.000441137	0.00998726
ENSMUSG00000062551	Prl2c1	Prolactin family 2, subfamily c, member 1 [Source:MGI Symbol;Acc:MGI:3649927]	3.68161	-0.268627	0.000443436	0.0100288
ENSMUSG00000042406	Atf4	activating transcription factor 4 [Source:MGI Symbol;Acc:MGI:88096]	0.53827	9.18175	0.000444122	0.0100338
ENSMUSG00000074269	Rec114	REC114 meiotic recombination protein [Source:MGI Symbol;Acc:MGI:1920923]	1.22729	3.35437	0.000445549	0.0100544
ENSMUSG00000003477	Inmt	indolethylamine N-methyltransferase [Source:MGI Symbol;Acc:MGI:102963]	4.0703	-0.37389	0.000445961	0.0100544
ENSMUSG00000055128	Cgrrf1	cell growth regulator with ring finger domain 1 [Source:MGI Symbol;Acc:MGI:1916368]	0.737932	4.47336	0.000448929	0.0101107
ENSMUSG00000025203	Scd2	stearoyl-Coenzyme A desaturase 2 [Source:MGI Symbol;Acc:MGI:98240]	0.606274	10.9117	0.000449874	0.0101109
ENSMUSG00000026489	Coq8a	coenzyme Q8A [Source:MGI Symbol;Acc:MGI:1914676]	-1.25625	1.66432	0.000449651	0.0101109
ENSMUSG00000028799	Zfp362	zinc finger protein 362 [Source:MGI Symbol;Acc:MGI:2652839]	1.50305	2.1759	0.000454929	0.0102139
ENSMUSG00000019907	Ppp1r12a	protein phosphatase 1, regulatory (inhibitor) subunit 12A [Source:MGI Symbol;Acc:MGI:1309528]	0.497519	6.99447	0.000455767	0.0102221
ENSMUSG00000064267	Hvcn1	hydrogen voltage-gated channel 1 [Source:MGI Symbol;Acc:MGI:1921346]	-0.844466	4.23005	0.000467555	0.0104324
ENSMUSG00000022895	Ets2	E26 avian leukemia oncogene 2, 3' domain [Source:MGI Symbol;Acc:MGI:95456]	0.556185	5.83434	0.000466678	0.0104324
ENSMUSG00000017652	Cd40	CD40 antigen [Source:MGI Symbol;Acc:MGI:88336]	-1.47721	1.23041	0.000467143	0.0104324
ENSMUSG00000027792	Bche	butyrylcholinesterase [Source:MGI Symbol;Acc:MGI:894278]	-0.820204	3.89709	0.000466265	0.0104324
ENSMUSG00000083249	Gm14623	predicted gene 14623 [Source:MGI Symbol;Acc:MGI:3709650]	2.44901	-0.21879	0.000467468	0.0104324
ENSMUSG00000075552	Cyp3a41b	cytochrome P450, family 3, subfamily a, polypeptide 41B [Source:MGI Symbol;Acc:MGI:3714859]	3.41391	-0.913694	0.000469676	0.0104689
ENSMUSG00000096544	Gm4617	predicted pseudogene 4617 [Source:MGI Symbol;Acc:MGI:3704225]	1.13347	6.59343	0.000470613	0.010479
ENSMUSG00000062093	Gm10110	predicted gene 10110 [Source:MGI Symbol;Acc:MGI:3641718]	-1.68762	4.84336	0.000474593	0.0105568
ENSMUSG00000024544	Ldlrad4	low density lipoprotein receptor class A domain containing 4 [Source:MGI Symbol;Acc:MGI:1277150]	1.30251	1.5888	0.000477172	0.0105923
ENSMUSG00000018217	Pmp22	peripheral myelin protein 22 [Source:MGI Symbol;Acc:MGI:97631]	-0.956862	4.00132	0.0004768	0.0105923
ENSMUSG00000020186	Csrp2	cysteine and glycine-rich protein 2 [Source:MGI Symbol;Acc:MGI:1202907]	0.734402	4.93273	0.000477684	0.0105928
ENSMUSG00000031398	Plxna3	plexin A3 [Source:MGI Symbol;Acc:MGI:107683]	0.958601	4.37687	0.000479389	0.0106197
ENSMUSG00000062007	Hsh2d	hematopoietic SH2 domain containing [Source:MGI Symbol;Acc:MGI:2676364]	2.10542	1.30269	0.000481753	0.0106612
ENSMUSG00000020424	Gatsl3	GATS protein-like 3 [Source:MGI Symbol;Acc:MGI:1919212]	-0.584924	5.56644	0.000483662	0.0106925
ENSMUSG00000021360	Gcnt2	glucosaminyl (N-acetyl) transferase 2, I-branching enzyme [Source:MGI Symbol;Acc:MGI:1100870]	-0.932053	3.36613	0.000486741	0.0107429
ENSMUSG00000078945	Naip2	NLR family, apoptosis inhibitory protein 2 [Source:MGI Symbol;Acc:MGI:1298226]	-1.15242	2.08502	0.000486936	0.0107429
ENSMUSG00000046058	Eid2	EP300 interacting inhibitor of differentiation 2 [Source:MGI Symbol;Acc:MGI:2681174]	1.38861	1.63413	0.000499259	0.0110035
ENSMUSG00000034602	Mon2	MON2 homolog, regulator of endosome to Golgi trafficking [Source:MGI Symbol;Acc:MGI:1914324]	0.487563	6.22518	0.00050163	0.0110333
ENSMUSG00000008855	Hdac5	histone deacetylase 5 [Source:MGI Symbol;Acc:MGI:1333784]	0.761478	5.46737	0.000501577	0.0110333
ENSMUSG00000095134	Mid1-ps1	midline 1, pseudogene 1 [Source:MGI Symbol;Acc:MGI:5780070]	-0.570633	6.20744	0.000504772	0.0110911
ENSMUSG00000039680	Mrps6	mitochondrial ribosomal protein S6 [Source:MGI Symbol;Acc:MGI:2153111]	0.501729	6.72266	0.000506374	0.011115
ENSMUSG00000021782	Dlg5	discs, large homolog 5 (Drosophila) [Source:MGI Symbol;Acc:MGI:1918478]	0.498632	6.73197	0.000510651	0.0111975
ENSMUSG00000036565	Ttyh3	tweety family member 3 [Source:MGI Symbol;Acc:MGI:1925589]	-0.787488	5.24594	0.000511534	0.0112055
ENSMUSG00000021238	Aldh6a1	aldehyde dehydrogenase family 6, subfamily A1 [Source:MGI Symbol;Acc:MGI:1915077]	-1.15584	3.27282	0.000513425	0.0112356
ENSMUSG00000074771	Ankef1	ankyrin repeat and EF-hand domain containing 1 [Source:MGI Symbol;Acc:MGI:2441685]	-1.8553	0.286776	0.000513997	0.0112367
ENSMUSG00000039007	Cpq	carboxypeptidase Q [Source:MGI Symbol;Acc:MGI:1889205]	1.56362	2.28671	0.000519524	0.0113461
ENSMUSG00000020473	Aebp1	AE binding protein 1 [Source:MGI Symbol;Acc:MGI:1197012]	0.543727	7.13665	0.000526136	0.0114789
ENSMUSG00000055093	Gm8430	predicted pseudogene 8430 [Source:MGI Symbol;Acc:MGI:3645406]	3.84608	5.10539	0.000527574	0.0114987
ENSMUSG00000053414	Hunk	hormonally upregulated Neu-associated kinase [Source:MGI Symbol;Acc:MGI:1347352]	-0.950732	3.64678	0.00052874	0.0115125
ENSMUSG00000022517	Mgrn1	mahogunin, ring finger 1 [Source:MGI Symbol;Acc:MGI:2447670]	0.563383	5.77232	0.000530235	0.0115334
ENSMUSG00000083007	Gm13623	predicted gene 13623 [Source:MGI Symbol;Acc:MGI:3649578]	2.28907	4.94835	0.000534724	0.0116194
ENSMUSG00000027312	Atrn	attractin [Source:MGI Symbol;Acc:MGI:1341628]	-0.474828	6.65205	0.000537607	0.0116703
ENSMUSG00000032737	Inppl1	inositol polyphosphate phosphatase-like 1 [Source:MGI Symbol;Acc:MGI:1333787]	0.465828	7.03731	0.000542222	0.011752
ENSMUSG00000004360	9330159F19Rik	RIKEN cDNA 9330159F19 gene [Source:MGI Symbol;Acc:MGI:3036239]	-1.45432	1.11324	0.000542456	0.011752
ENSMUSG00000030319	Cand2	cullin-associated and neddylation-dissociated 2 (putative) [Source:MGI Symbol;Acc:MGI:1914338]	0.746531	5.13517	0.000544326	0.0117807
ENSMUSG00000033589	Reep4	receptor accessory protein 4 [Source:MGI Symbol;Acc:MGI:1919799]	-0.497821	6.34226	0.000548462	0.0118464
ENSMUSG00000042417	Ccno	cyclin O [Source:MGI Symbol;Acc:MGI:2145534]	-1.27121	1.57468	0.000548419	0.0118464
ENSMUSG00000098178	Gm42418	predicted gene, 42418 [Source:MGI Symbol;Acc:MGI:5649005]	-1.36692	9.578	0.000549991	0.0118676
ENSMUSG00000073888	Ccl27a	chemokine (C-C motif) ligand 27A [Source:MGI Symbol;Acc:MGI:1343459]	-5.51536	-1.07337	0.000555016	0.0119641
ENSMUSG00000075394	Hoxc4	homeobox C4 [Source:MGI Symbol;Acc:MGI:96195]	-1.16895	2.19738	0.000565885	0.0121863
ENSMUSG00000021486	Prelid1	PRELI domain containing 1 [Source:MGI Symbol;Acc:MGI:1913744]	-0.504145	8.57778	0.000567469	0.0122082
ENSMUSG00000076433	Cep295nl	CEP295 N-terminal like [Source:MGI Symbol;Acc:MGI:1929713]	-1.4361	2.59005	0.000575932	0.012378
ENSMUSG00000032849	Abcc4	ATP-binding cassette, sub-family C (CFTR/MRP), member 4 [Source:MGI Symbol;Acc:MGI:2443111]	-0.486102	6.57264	0.000577223	0.0123934
ENSMUSG00000028080	Lrba	LPS-responsive beige-like anchor [Source:MGI Symbol;Acc:MGI:1933162]	-0.473863	7.18179	0.000578394	0.0124062
ENSMUSG00000047407	Tgif1	TGFB-induced factor homeobox 1 [Source:MGI Symbol;Acc:MGI:1194497]	0.883245	6.04511	0.000580854	0.0124466
ENSMUSG00000026853	Crat	carnitine acetyltransferase [Source:MGI Symbol;Acc:MGI:109501]	-0.523468	5.8094	0.000584547	0.0125134
ENSMUSG00000020633	Dcdc2c	doublecortin domain containing 2C [Source:MGI Symbol;Acc:MGI:1915761]	-1.58847	1.37079	0.000587603	0.0125663
ENSMUSG00000025867	Cplx2	complexin 2 [Source:MGI Symbol;Acc:MGI:104726]	-1.53408	2.12393	0.000594206	0.0126892
ENSMUSG00000040658	Dnph1	2'-deoxynucleoside 5'-phosphate N-hydrolase 1 [Source:MGI Symbol;Acc:MGI:3039376]	-0.549131	5.97018	0.00059452	0.0126892
ENSMUSG00000037860	Aim2	absent in melanoma 2 [Source:MGI Symbol;Acc:MGI:2686159]	0.773678	4.93336	0.000595796	0.0127038
ENSMUSG00000026475	Rgs16	regulator of G-protein signaling 16 [Source:MGI Symbol;Acc:MGI:108407]	1.28204	1.77866	0.000598502	0.012749
ENSMUSG00000069919	Hba-a1	hemoglobin alpha, adult chain 1 [Source:MGI Symbol;Acc:MGI:96015]	-1.95306	0.253042	0.000607863	0.0129356
ENSMUSG00000096942	Rps19-ps6	ribosomal protein S19, pseudogene 6 [Source:MGI Symbol;Acc:MGI:5011818]	3.41716	4.55197	0.000611739	0.0129881
ENSMUSG00000053825	Ppfia2	protein tyrosine phosphatase, receptor type, f polypeptide (PTPRF), interacting protein (liprin), alpha 2 [Source:MGI Symbol;Acc:MGI:2443834]	3.11505	-1.09642	0.000612131	0.0129881
ENSMUSG00000015305	Sash1	SAM and SH3 domain containing 1 [Source:MGI Symbol;Acc:MGI:1917347]	-0.942052	3.35651	0.000611577	0.0129881
ENSMUSG00000026188	Tmem169	transmembrane protein 169 [Source:MGI Symbol;Acc:MGI:2442781]	-2.05321	0.253041	0.00061726	0.0130678
ENSMUSG00000036833	Pnpla7	patatin-like phospholipase domain containing 7 [Source:MGI Symbol;Acc:MGI:2385325]	-0.59708	5.04891	0.000617701	0.0130678
ENSMUSG00000043029	Trpv3	transient receptor potential cation channel, subfamily V, member 3 [Source:MGI Symbol;Acc:MGI:2181407]	2.20969	0.0865337	0.000617089	0.0130678
ENSMUSG00000021911	Parg	poly (ADP-ribose) glycohydrolase [Source:MGI Symbol;Acc:MGI:1347094]	0.535202	5.70439	0.00062188	0.0131434
ENSMUSG00000090700	Cyp4f40	cytochrome P450, family 4, subfamily f, polypeptide 40 [Source:MGI Symbol;Acc:MGI:3645508]	5.62967	-1.23897	0.000625369	0.0132042
ENSMUSG00000062773	Tex101	testis expressed gene 101 [Source:MGI Symbol;Acc:MGI:1930791]	-0.753628	6.83228	0.000629647	0.0132815
ENSMUSG00000024924	Vldlr	very low density lipoprotein receptor [Source:MGI Symbol;Acc:MGI:98935]	1.05473	6.05074	0.00063609	0.0133783
ENSMUSG00000048827	Pkd1l3	polycystic kidney disease 1 like 3 [Source:MGI Symbol;Acc:MGI:2664670]	-2.53875	0.117218	0.000635019	0.0133783
ENSMUSG00000097993	Ptprv	protein tyrosine phosphatase, receptor type, V [Source:MGI Symbol;Acc:MGI:108027]	-2.59047	-0.416803	0.000635889	0.0133783
ENSMUSG00000100798	Gm19589	predicted gene, 19589 [Source:MGI Symbol;Acc:MGI:5011774]	2.00439	-0.238868	0.000637885	0.013403
ENSMUSG00000040990	Sh3kbp1	SH3-domain kinase binding protein 1 [Source:MGI Symbol;Acc:MGI:1889583]	0.49092	6.02667	0.000640895	0.0134532
ENSMUSG00000022329	Stk3	serine/threonine kinase 3 [Source:MGI Symbol;Acc:MGI:1928487]	0.624791	5.47192	0.000641621	0.0134554
ENSMUSG00000037463	Fbxo27	F-box protein 27 [Source:MGI Symbol;Acc:MGI:2685007]	-1.12875	2.10581	0.000642479	0.0134603
ENSMUSG00000064043	Trerf1	transcriptional regulating factor 1 [Source:MGI Symbol;Acc:MGI:2442086]	1.05483	4.64057	0.00064356	0.0134699
ENSMUSG00000024736	Tmem132a	transmembrane protein 132A [Source:MGI Symbol;Acc:MGI:2147810]	-0.500974	7.16681	0.000650208	0.0135959
ENSMUSG00000043251	Exoc3l	exocyst complex component 3-like [Source:MGI Symbol;Acc:MGI:3041195]	-1.43366	1.20642	0.000658286	0.0137515
ENSMUSG00000008730	Hipk1	homeodomain interacting protein kinase 1 [Source:MGI Symbol;Acc:MGI:1314873]	0.453088	7.20489	0.000659985	0.0137737
ENSMUSG00000038515	Grtp1	GH regulated TBC protein 1 [Source:MGI Symbol;Acc:MGI:1914040]	2.04677	0.694192	0.000661577	0.0137748
ENSMUSG00000021816	Ppp3cb	protein phosphatase 3, catalytic subunit, beta isoform [Source:MGI Symbol;Acc:MGI:107163]	0.506806	6.00606	0.000661948	0.0137748
ENSMUSG00000027340	Slc23a2	solute carrier family 23 (nucleobase transporters), member 2 [Source:MGI Symbol;Acc:MGI:1859682]	0.448338	8.13465	0.000661045	0.0137748
ENSMUSG00000022378	Fam49b	family with sequence similarity 49, member B [Source:MGI Symbol;Acc:MGI:1923520]	0.471352	6.50806	0.000669503	0.0139186
ENSMUSG00000032216	Nedd4	neural precursor cell expressed, developmentally down-regulated 4 [Source:MGI Symbol;Acc:MGI:97297]	0.451344	9.54442	0.000672078	0.0139186
ENSMUSG00000048279	Sacs	sacsin [Source:MGI Symbol;Acc:MGI:1354724]	-0.557596	6.0547	0.000671844	0.0139186
ENSMUSG00000038264	Sema7a	sema domain, immunoglobulin domain (Ig), and GPI membrane anchor, (semaphorin) 7A [Source:MGI Symbol;Acc:MGI:1306826]	3.70947	-0.688289	0.000671407	0.0139186
ENSMUSG00000042272	Sestd1	SEC14 and spectrin domains 1 [Source:MGI Symbol;Acc:MGI:1916262]	0.561215	6.36594	0.000671072	0.0139186
ENSMUSG00000083261	Gm7816	predicted pseudogene 7816 [Source:MGI Symbol;Acc:MGI:3646286]	-4.12126	2.25827	0.000679357	0.0140559
ENSMUSG00000027603	Ggt7	gamma-glutamyltransferase 7 [Source:MGI Symbol;Acc:MGI:1913385]	-0.576392	6.91996	0.000687005	0.0142005
ENSMUSG00000056481	Cd248	CD248 antigen, endosialin [Source:MGI Symbol;Acc:MGI:1917695]	1.62159	1.78152	0.000690011	0.014249
ENSMUSG00000047033	Pcdhb15	protocadherin beta 15 [Source:MGI Symbol;Acc:MGI:2136750]	3.31652	-0.962937	0.000693837	0.0143144
ENSMUSG00000019256	Ahr	aryl-hydrocarbon receptor [Source:MGI Symbol;Acc:MGI:105043]	0.646608	6.29142	0.00069532	0.0143313
ENSMUSG00000036766	Dner	delta/notch-like EGF repeat containing [Source:MGI Symbol;Acc:MGI:2152889]	3.11976	-1.09708	0.000704205	0.0145006
ENSMUSG00000003500	Impdh1	inosine monophosphate dehydrogenase 1 [Source:MGI Symbol;Acc:MGI:96567]	-0.522122	7.42218	0.000707297	0.0145504
ENSMUSG00000114349	AC140462.1		-1.85913	2.89385	0.000710846	0.0146095
ENSMUSG00000031502	Col4a1	collagen, type IV, alpha 1 [Source:MGI Symbol;Acc:MGI:88454]	-0.450031	8.90039	0.000714227	0.0146511
ENSMUSG00000106223	2400006E01Rik	RIKEN cDNA 2400006E01 gene [Source:MGI Symbol;Acc:MGI:1925898]	5.21288	-1.42253	0.000714211	0.0146511
ENSMUSG00000093930	Hmgcs1	3-hydroxy-3-methylglutaryl-Coenzyme A synthase 1 [Source:MGI Symbol;Acc:MGI:107592]	0.537206	7.77327	0.000718217	0.014719
ENSMUSG00000089800	Rps19-ps10	ribosomal protein S19, pseudogene 10 [Source:MGI Symbol;Acc:MGI:3645086]	-1.1273	2.12265	0.000726283	0.0148702
ENSMUSG00000063687	Pcdhb5	protocadherin beta 5 [Source:MGI Symbol;Acc:MGI:2136739]	-1.27312	1.99586	0.000730179	0.0149217
ENSMUSG00000028047	Thbs3	thrombospondin 3 [Source:MGI Symbol;Acc:MGI:98739]	-0.501993	6.23548	0.00072983	0.0149217
ENSMUSG00000042286	Stab1	stabilin 1 [Source:MGI Symbol;Acc:MGI:2178742]	-1.41462	1.27885	0.000731684	0.0149384
ENSMUSG00000028698	Pik3r3	phosphoinositide-3-kinase regulatory subunit 3 [Source:MGI Symbol;Acc:MGI:109277]	-0.912091	3.9353	0.000745709	0.0152104
ENSMUSG00000015937	H2afy	H2A histone family, member Y [Source:MGI Symbol;Acc:MGI:1349392]	-0.456069	7.50433	0.000748169	0.0152175
ENSMUSG00000034573	Ptpn13	protein tyrosine phosphatase, non-receptor type 13 [Source:MGI Symbol;Acc:MGI:103293]	-1.67695	1.71079	0.000747288	0.0152175
ENSMUSG00000016386	Mpped2	metallophosphoesterase domain containing 2 [Source:MGI Symbol;Acc:MGI:1924265]	-1.35898	1.55322	0.000747789	0.0152175
ENSMUSG00000033149	Phldb2	pleckstrin homology like domain, family B, member 2 [Source:MGI Symbol;Acc:MGI:2444981]	-0.734218	4.6256	0.0007502	0.0152378
ENSMUSG00000094388	Gm8783	predicted pseudogene 8783 [Source:MGI Symbol;Acc:MGI:3646027]	-5.49402	0.569676	0.000750576	0.0152378
ENSMUSG00000033105	Lss	lanosterol synthase [Source:MGI Symbol;Acc:MGI:1336155]	0.494699	7.66803	0.000757991	0.0153738
ENSMUSG00000022389	Tef	thyrotroph embryonic factor [Source:MGI Symbol;Acc:MGI:98663]	0.653072	5.17454	0.000768763	0.0155777
ENSMUSG00000006728	Cdk4	cyclin-dependent kinase 4 [Source:MGI Symbol;Acc:MGI:88357]	0.471125	8.39923	0.000774438	0.015678
ENSMUSG00000035504	Reep6	receptor accessory protein 6 [Source:MGI Symbol;Acc:MGI:1917585]	-0.551342	5.39465	0.000783648	0.0158496
ENSMUSG00000022556	Hsf1	heat shock factor 1 [Source:MGI Symbol;Acc:MGI:96238]	0.498958	6.17465	0.000792478	0.0160132
ENSMUSG00000022580	Rhpn1	rhophilin, Rho GTPase binding protein 1 [Source:MGI Symbol;Acc:MGI:1098783]	-1.06232	2.59205	0.000805997	0.0162712
ENSMUSG00000024597	Slc12a2	solute carrier family 12, member 2 [Source:MGI Symbol;Acc:MGI:101924]	-0.57104	6.15223	0.000810624	0.0163494
ENSMUSG00000018169	Mfng	MFNG O-fucosylpeptide 3-beta-N-acetylglucosaminyltransferase [Source:MGI Symbol;Acc:MGI:1095404]	-0.832911	4.25531	0.000816343	0.0164494
ENSMUSG00000037712	Fermt2	fermitin family member 2 [Source:MGI Symbol;Acc:MGI:2385001]	0.515829	6.30223	0.000817776	0.0164629
ENSMUSG00000032131	Abcg4	ATP-binding cassette, sub-family G (WHITE), member 4 [Source:MGI Symbol;Acc:MGI:1890594]	-1.83501	0.486594	0.000819453	0.0164813
ENSMUSG00000054619	Mettl7a1	methyltransferase like 7A1 [Source:MGI Symbol;Acc:MGI:1916523]	-1.02156	2.61426	0.00082242	0.0165164
ENSMUSG00000082550	Gm12344	predicted gene 12344 [Source:MGI Symbol;Acc:MGI:3649822]	-3.59636	0.292009	0.000822726	0.0165164
ENSMUSG00000022587	Ly6e	lymphocyte antigen 6 complex, locus E [Source:MGI Symbol;Acc:MGI:106651]	0.653642	6.38017	0.000823555	0.0165177
ENSMUSG00000044224	Dnajc21	DnaJ heat shock protein family (Hsp40) member C21 [Source:MGI Symbol;Acc:MGI:1925371]	0.53052	5.67577	0.000825423	0.0165398
ENSMUSG00000040570	Rundc3b	RUN domain containing 3B [Source:MGI Symbol;Acc:MGI:2685286]	-1.52822	1.13343	0.000829719	0.0166105
ENSMUSG00000033955	Tnks1bp1	tankyrase 1 binding protein 1 [Source:MGI Symbol;Acc:MGI:2446193]	-0.529995	8.57665	0.000833337	0.0166625
ENSMUSG00000069920	B3gnt9	UDP-GlcNAc:betaGal beta-1,3-N-acetylglucosaminyltransferase 9 [Source:MGI Symbol;Acc:MGI:2142841]	1.06478	2.07921	0.000833858	0.0166625
ENSMUSG00000025351	Cd63	CD63 antigen [Source:MGI Symbol;Acc:MGI:99529]	0.462196	7.34383	0.000837335	0.0167165
ENSMUSG00000083911	Gm4342	predicted gene 4342 [Source:MGI Symbol;Acc:MGI:3782526]	1.44413	4.41288	0.000839387	0.0167421
ENSMUSG00000033436	Armcx2	armadillo repeat containing, X-linked 2 [Source:MGI Symbol;Acc:MGI:1914666]	0.612726	5.28482	0.000841496	0.0167686
ENSMUSG00000057440	Mpp7	membrane protein, palmitoylated 7 (MAGUK p55 subfamily member 7) [Source:MGI Symbol;Acc:MGI:1922989]	-0.7335	4.19235	0.000844191	0.0167991
ENSMUSG00000026135	Zfp142	zinc finger protein 142 [Source:MGI Symbol;Acc:MGI:1924514]	-0.485879	6.61248	0.000844578	0.0167991
ENSMUSG00000008136	Fhl2	four and a half LIM domains 2 [Source:MGI Symbol;Acc:MGI:1338762]	-0.664082	4.82137	0.00084658	0.0168235
ENSMUSG00000023951	Vegfa	vascular endothelial growth factor A [Source:MGI Symbol;Acc:MGI:103178]	0.818966	6.2691	0.000851937	0.0169144
ENSMUSG00000036251	Trpm8	transient receptor potential cation channel, subfamily M, member 8 [Source:MGI Symbol;Acc:MGI:2181435]	-5.10994	-1.31992	0.000856162	0.0169802
ENSMUSG00000100922	Gm8520	predicted gene 8520 [Source:MGI Symbol;Acc:MGI:3645038]	-4.99354	-1.37851	0.000856827	0.0169802
ENSMUSG00000066632	Pgk1-rs7	phosphoglycerate kinase-1, related sequence-7 [Source:MGI Symbol;Acc:MGI:97562]	2.26557	5.29416	0.000858321	0.0169943
ENSMUSG00000028383	Hsdl2	hydroxysteroid dehydrogenase like 2 [Source:MGI Symbol;Acc:MGI:1919729]	-0.721351	4.2071	0.000861102	0.0170182
ENSMUSG00000035776	Cd99l2	CD99 antigen-like 2 [Source:MGI Symbol;Acc:MGI:2177151]	0.755559	4.81621	0.000860483	0.0170182
ENSMUSG00000021280	Exoc3l4	exocyst complex component 3-like 4 [Source:MGI Symbol;Acc:MGI:1921363]	-0.749538	4.36574	0.000864428	0.0170683
ENSMUSG00000053560	Ier2	immediate early response 2 [Source:MGI Symbol;Acc:MGI:104815]	1.04592	6.78623	0.00086964	0.0171556
ENSMUSG00000039109	F13a1	coagulation factor XIII, A1 subunit [Source:MGI Symbol;Acc:MGI:1921395]	-1.68883	1.25019	0.00087556	0.0172409
ENSMUSG00000028868	Wasf2	WAS protein family, member 2 [Source:MGI Symbol;Acc:MGI:1098641]	0.45006	6.94779	0.000874904	0.0172409
ENSMUSG00000020181	Nav3	neuron navigator 3 [Source:MGI Symbol;Acc:MGI:2183703]	0.513159	6.16132	0.00087753	0.0172639
ENSMUSG00000024442	0610009O20Rik	RIKEN cDNA 0610009O20 gene [Source:MGI Symbol;Acc:MGI:1914089]	-0.504886	5.84763	0.000886261	0.0173883
ENSMUSG00000027254	Map1a	microtubule-associated protein 1 A [Source:MGI Symbol;Acc:MGI:1306776]	1.35636	1.80387	0.000884725	0.0173883
ENSMUSG00000069008	Gm5537	predicted gene 5537 [Source:MGI Symbol;Acc:MGI:3643179]	2.25969	5.29519	0.000886166	0.0173883
ENSMUSG00000036990	Otud4	OTU domain containing 4 [Source:MGI Symbol;Acc:MGI:1098801]	0.492151	8.68146	0.000891267	0.0174608
ENSMUSG00000063275	Hacd1	3-hydroxyacyl-CoA dehydratase 1 [Source:MGI Symbol;Acc:MGI:1353592]	0.784086	4.09809	0.000891574	0.0174608
ENSMUSG00000063506	Arhgap22	Rho GTPase activating protein 22 [Source:MGI Symbol;Acc:MGI:2443418]	0.521845	5.91951	0.00089509	0.0175138
ENSMUSG00000096006	Gm21596	predicted gene, 21596 [Source:MGI Symbol;Acc:MGI:5434951]	1.44805	2.47619	0.000903163	0.0176398
ENSMUSG00000073448	Gm10509	predicted gene 10509 [Source:MGI Symbol;Acc:MGI:3796835]	2.53279	-0.640908	0.000902624	0.0176398
ENSMUSG00000044216	Kcnj4	potassium inwardly-rectifying channel, subfamily J, member 4 [Source:MGI Symbol;Acc:MGI:104743]	-1.2587	1.40379	0.000906617	0.0176913
ENSMUSG00000049521	Cdc42ep1	CDC42 effector protein (Rho GTPase binding) 1 [Source:MGI Symbol;Acc:MGI:1929763]	0.806115	5.0225	0.000907635	0.0176952
ENSMUSG00000031604	Msmo1	methylsterol monoxygenase 1 [Source:MGI Symbol;Acc:MGI:1913484]	0.50156	7.83502	0.000911847	0.0177613
ENSMUSG00000046329	Slc25a23	solute carrier family 25 (mitochondrial carrier; phosphate carrier), member 23 [Source:MGI Symbol;Acc:MGI:1914222]	1.32618	2.01234	0.000916534	0.0178365
ENSMUSG00000034601	2700049A03Rik	RIKEN cDNA 2700049A03 gene [Source:MGI Symbol;Acc:MGI:1924217]	-0.575893	5.07802	0.000917944	0.0178479
ENSMUSG00000025571	Tnrc6c	trinucleotide repeat containing 6C [Source:MGI Symbol;Acc:MGI:2443265]	0.773474	4.77699	0.000924572	0.0179429
ENSMUSG00000035960	Apex1	apurinic/apyrimidinic endonuclease 1 [Source:MGI Symbol;Acc:MGI:88042]	0.512277	7.68787	0.000925322	0.0179429
ENSMUSG00000034781	Gna11	guanine nucleotide binding protein, alpha 11 [Source:MGI Symbol;Acc:MGI:95766]	0.501662	5.96366	0.000923967	0.0179429
ENSMUSG00000072692	Rpl37rt	ribosomal protein L37, retrotransposed [Source:MGI Symbol;Acc:MGI:3651519]	0.502245	7.06674	0.000945594	0.0183196
ENSMUSG00000002068	Ccne1	cyclin E1 [Source:MGI Symbol;Acc:MGI:88316]	0.684769	4.68022	0.000950032	0.0183891
ENSMUSG00000068284	Usf3	upstream transcription factor family member 3 [Source:MGI Symbol;Acc:MGI:2685454]	0.878628	5.01941	0.000960162	0.0185686
ENSMUSG00000020782	Llgl2	lethal giant larvae homolog 2 (Drosophila) [Source:MGI Symbol;Acc:MGI:1918843]	-0.703572	4.28662	0.000963181	0.0186103
ENSMUSG00000097870	Gm26868	predicted gene, 26868 [Source:MGI Symbol;Acc:MGI:5477362]	-2.10982	-0.3297	0.000964702	0.0186231
ENSMUSG00000010609	Psen2	presenilin 2 [Source:MGI Symbol;Acc:MGI:109284]	-0.733044	4.20692	0.00096697	0.0186502
ENSMUSG00000033581	Igf2bp2	insulin-like growth factor 2 mRNA binding protein 2 [Source:MGI Symbol;Acc:MGI:1890358]	-0.652454	5.18131	0.000975698	0.0188018
ENSMUSG00000042599	Kdm7a	lysine (K)-specific demethylase 7A [Source:MGI Symbol;Acc:MGI:2443388]	1.10093	4.01689	0.000977418	0.0188181
ENSMUSG00000014077	Chp1	calcineurin-like EF hand protein 1 [Source:MGI Symbol;Acc:MGI:1927185]	-0.45853	6.91021	0.000986174	0.0189698
ENSMUSG00000001036	Epn2	epsin 2 [Source:MGI Symbol;Acc:MGI:1333766]	0.451961	6.55742	0.000999406	0.0192072
ENSMUSG00000026110	Mgat4a	mannoside acetylglucosaminyltransferase 4, isoenzyme A [Source:MGI Symbol;Acc:MGI:2662992]	-1.33909	2.46353	0.00100279	0.0192553
ENSMUSG00000020823	Sec14l1	SEC14-like lipid binding 1 [Source:MGI Symbol;Acc:MGI:1921386]	0.491828	6.59933	0.00101011	0.0193785
ENSMUSG00000075318	Scn2a	sodium channel, voltage-gated, type II, alpha [Source:MGI Symbol;Acc:MGI:98248]	-2.12219	-0.175657	0.001017	0.0194934
ENSMUSG00000107699	Gm43970	predicted gene, 43970 [Source:MGI Symbol;Acc:MGI:5690362]	5.12248	-1.47819	0.00102102	0.0195531
ENSMUSG00000026792	Lrsam1	leucine rich repeat and sterile alpha motif containing 1 [Source:MGI Symbol;Acc:MGI:2684789]	-0.537776	5.53376	0.00102965	0.019701
ENSMUSG00000010362	Rdm1	RAD52 motif 1 [Source:MGI Symbol;Acc:MGI:1913849]	-0.890543	3.38847	0.00104314	0.0199332
ENSMUSG00000057074	Ces1g	carboxylesterase 1G [Source:MGI Symbol;Acc:MGI:88378]	2.04409	-0.212131	0.00104363	0.0199332
ENSMUSG00000046668	Cxxc5	CXXC finger 5 [Source:MGI Symbol;Acc:MGI:1914643]	-1.14696	2.48637	0.00104503	0.0199383
ENSMUSG00000079011	Gm11033	predicted gene 11033 [Source:MGI Symbol;Acc:MGI:3779256]	-0.821082	3.98228	0.00104574	0.0199383
ENSMUSG00000030022	Adamts9	a disintegrin-like and metallopeptidase (reprolysin type) with thrombospondin type 1 motif, 9 [Source:MGI Symbol;Acc:MGI:1916320]	0.810088	4.55138	0.0010525	0.0200494
ENSMUSG00000043102	Qrfp	pyroglutamylated RFamide peptide [Source:MGI Symbol;Acc:MGI:3630329]	-1.56854	2.20741	0.00106554	0.0202799
ENSMUSG00000020658	Efr3b	EFR3 homolog B [Source:MGI Symbol;Acc:MGI:2444851]	-1.42695	1.19334	0.00106732	0.0202959
ENSMUSG00000028977	Casz1	castor zinc finger 1 [Source:MGI Symbol;Acc:MGI:1196251]	-1.34333	1.61833	0.00106866	0.0203036
ENSMUSG00000029005	Draxin	dorsal inhibitory axon guidance protein [Source:MGI Symbol;Acc:MGI:1917683]	1.628	0.674844	0.00107183	0.020346
ENSMUSG00000025270	Alas2	aminolevulinic acid synthase 2, erythroid [Source:MGI Symbol;Acc:MGI:87990]	-5.26424	-1.21976	0.00107647	0.020416
ENSMUSG00000063065	Mapk3	mitogen-activated protein kinase 3 [Source:MGI Symbol;Acc:MGI:1346859]	0.663927	6.51436	0.00108083	0.0204809
ENSMUSG00000005986	Ankrd13d	ankyrin repeat domain 13 family, member D [Source:MGI Symbol;Acc:MGI:1915673]	2.09375	0.450401	0.00108507	0.0205198
ENSMUSG00000021760	Gpx8	glutathione peroxidase 8 (putative) [Source:MGI Symbol;Acc:MGI:1916840]	-0.607026	4.99561	0.00108573	0.0205198
ENSMUSG00000090386	Mir99ahg	Mir99a and Mirlet7c-1 host gene (non-protein coding) [Source:MGI Symbol;Acc:MGI:1919929]	3.68593	-1.24877	0.00108535	0.0205198
ENSMUSG00000025885	Myo5b	myosin VB [Source:MGI Symbol;Acc:MGI:106598]	2.04381	-0.450534	0.00109254	0.0206303
ENSMUSG00000104496	Gm5837	predicted gene 5837 [Source:MGI Symbol;Acc:MGI:3648028]	1.90293	2.52804	0.00109535	0.0206653
ENSMUSG00000092837	Rpph1	ribonuclease P RNA component H1 [Source:MGI Symbol;Acc:MGI:1934664]	0.735895	5.90104	0.00109968	0.0207291
ENSMUSG00000052684	Jun	jun proto-oncogene [Source:MGI Symbol;Acc:MGI:96646]	1.16803	8.73181	0.00110663	0.0208418
ENSMUSG00000023984	Gm20517	predicted gene 20517 [Source:MGI Symbol;Acc:MGI:5141982]	-2.90899	-0.859037	0.00111731	0.0210247
ENSMUSG00000055737	Ghr	growth hormone receptor [Source:MGI Symbol;Acc:MGI:95708]	1.25363	2.76772	0.00112282	0.0210928
ENSMUSG00000019188	H13	histocompatibility 13 [Source:MGI Symbol;Acc:MGI:95886]	-0.444943	6.54202	0.00112288	0.0210928
ENSMUSG00000035898	Uba6	ubiquitin-like modifier activating enzyme 6 [Source:MGI Symbol;Acc:MGI:1913894]	-0.481757	6.83219	0.00112451	0.021105
ENSMUSG00000038332	Sesn1	sestrin 1 [Source:MGI Symbol;Acc:MGI:2155278]	0.588981	4.91938	0.0011392	0.0213437
ENSMUSG00000029270	Fam69a	family with sequence similarity 69, member A [Source:MGI Symbol;Acc:MGI:1914516]	1.06818	2.91046	0.00113859	0.0213437
ENSMUSG00000060206	Zfp462	zinc finger protein 462 [Source:MGI Symbol;Acc:MGI:107690]	-0.731637	4.90777	0.00114163	0.0213707
ENSMUSG00000000346	Dazap2	DAZ associated protein 2 [Source:MGI Symbol;Acc:MGI:1344344]	0.455288	7.28826	0.00114494	0.0214141
ENSMUSG00000091580	Gm6467	predicted gene 6467 [Source:MGI Symbol;Acc:MGI:3645284]	-1.39997	4.10199	0.00115613	0.0216047
ENSMUSG00000104379	Gm37509	predicted gene, 37509 [Source:MGI Symbol;Acc:MGI:5610737]	-2.91255	-0.449625	0.00115887	0.0216373
ENSMUSG00000049588	Ccdc69	coiled-coil domain containing 69 [Source:MGI Symbol;Acc:MGI:1196234]	-2.08933	-0.174516	0.00116553	0.0217429
ENSMUSG00000084276	Gm8317	predicted gene 8317 [Source:MGI Symbol;Acc:MGI:3646695]	3.43778	0.68163	0.00118635	0.0221121
ENSMUSG00000025272	Tro	trophinin [Source:MGI Symbol;Acc:MGI:1928994]	5.17585	-1.47294	0.00118964	0.0221543
ENSMUSG00000042918	Mamstr	MEF2 activating motif and SAP domain containing transcriptional regulator [Source:MGI Symbol;Acc:MGI:1921740]	1.9942	-0.125843	0.00119141	0.0221682
ENSMUSG00000049420	Tmem200a	transmembrane protein 200A [Source:MGI Symbol;Acc:MGI:1924470]	1.08934	2.64346	0.00119701	0.0222533
ENSMUSG00000031327	Chic1	cysteine-rich hydrophobic domain 1 [Source:MGI Symbol;Acc:MGI:1344694]	0.760513	4.80927	0.00120318	0.0223335
ENSMUSG00000043557	Mdga1	MAM domain containing glycosylphosphatidylinositol anchor 1 [Source:MGI Symbol;Acc:MGI:1922012]	-1.23071	2.01998	0.00120339	0.0223335
ENSMUSG00000101652	Gm6060	predicted gene 6060 [Source:MGI Symbol;Acc:MGI:3648622]	2.23367	-0.47187	0.00121504	0.0225303
ENSMUSG00000007035	Msh5	mutS homolog 5 [Source:MGI Symbol;Acc:MGI:1329021]	-1.39372	1.07607	0.00121705	0.0225482
ENSMUSG00000037643	Prkci	protein kinase C, iota [Source:MGI Symbol;Acc:MGI:99260]	-0.460964	6.46141	0.00122128	0.0226072
ENSMUSG00000055746	Magea2	melanoma antigen, family A, 2 [Source:MGI Symbol;Acc:MGI:1333793]	5.21396	-1.42096	0.00122782	0.0227089
ENSMUSG00000037685	Atp8a1	ATPase, aminophospholipid transporter (APLT), class I, type 8A, member 1 [Source:MGI Symbol;Acc:MGI:1330848]	-0.843645	4.32889	0.0012319	0.0227529
ENSMUSG00000094437	Gm9830	predicted gene 9830 [Source:MGI Symbol;Acc:MGI:3704332]	2.76563	-0.709884	0.0012323	0.0227529
ENSMUSG00000009687	Fxyd5	FXYD domain-containing ion transport regulator 5 [Source:MGI Symbol;Acc:MGI:1201785]	-0.626138	5.80693	0.00124162	0.0229054
ENSMUSG00000087411	Gm16048	predicted gene 16048 [Source:MGI Symbol;Acc:MGI:3801855]	-2.5133	-0.263708	0.00124499	0.0229339
ENSMUSG00000090516	Rps11-ps1	ribosomal protein S11, pseudogene 1 [Source:MGI Symbol;Acc:MGI:3644744]	-1.86185	4.79517	0.00124529	0.0229339
ENSMUSG00000039903	Eva1c	eva-1 homolog C (C. elegans) [Source:MGI Symbol;Acc:MGI:1918217]	1.07273	2.38028	0.00125322	0.0230603
ENSMUSG00000096834	Gm15127	predicted gene 15127 [Source:MGI Symbol;Acc:MGI:3711248]	-1.29037	1.56206	0.00125721	0.023114
ENSMUSG00000023033	Scn8a	sodium channel, voltage-gated, type VIII, alpha [Source:MGI Symbol;Acc:MGI:103169]	-2.68283	-0.637916	0.00126018	0.023149
ENSMUSG00000040907	Atp1a3	ATPase, Na+/K+ transporting, alpha 3 polypeptide [Source:MGI Symbol;Acc:MGI:88107]	-0.486934	5.78507	0.00126141	0.0231519
ENSMUSG00000028795	Ccdc28b	coiled coil domain containing 28B [Source:MGI Symbol;Acc:MGI:1913514]	-1.12667	2.19948	0.00126812	0.0232553
ENSMUSG00000043419	Chd3os	chromodomain helicase DNA binding protein 3, opposite strand [Source:MGI Symbol;Acc:MGI:1915359]	-1.3429	1.11047	0.00127205	0.0233076
ENSMUSG00000043300	B3galnt1	UDP-GalNAc:betaGlcNAc beta 1,3-galactosaminyltransferase, polypeptide 1 [Source:MGI Symbol;Acc:MGI:1349405]	5.20028	-1.42434	0.00127574	0.0233554
ENSMUSG00000023781	Hes7	hairy and enhancer of split 7 (Drosophila) [Source:MGI Symbol;Acc:MGI:2135679]	-0.970189	2.88473	0.00128366	0.0234805
ENSMUSG00000027692	Tnik	TRAF2 and NCK interacting kinase [Source:MGI Symbol;Acc:MGI:1916264]	-1.46293	1.40656	0.00128485	0.0234825
ENSMUSG00000037940	Inpp4b	inositol polyphosphate-4-phosphatase, type II [Source:MGI Symbol;Acc:MGI:2158925]	-0.590321	6.25048	0.00129063	0.0235682
ENSMUSG00000083392	Gm6335	predicted gene 6335 [Source:MGI Symbol;Acc:MGI:3644202]	-4.61075	1.21265	0.00129468	0.0236222
ENSMUSG00000033147	Slc22a15	solute carrier family 22 (organic anion/cation transporter), member 15 [Source:MGI Symbol;Acc:MGI:3607704]	-0.901671	2.96105	0.00130506	0.0237858
ENSMUSG00000059278	Naa38	N(alpha)-acetyltransferase 38, NatC auxiliary subunit [Source:MGI Symbol;Acc:MGI:1925554]	-0.506707	5.49789	0.00130585	0.0237858
ENSMUSG00000033107	Rnf125	ring finger protein 125 [Source:MGI Symbol;Acc:MGI:1914914]	-0.890734	2.93412	0.00131201	0.0238779
ENSMUSG00000028468	Rgp1	RAB6A GEF compex partner 1 [Source:MGI Symbol;Acc:MGI:1915956]	-0.502496	5.89554	0.00131655	0.0239405
ENSMUSG00000028555	Ttc39a	tetratricopeptide repeat domain 39A [Source:MGI Symbol;Acc:MGI:2444350]	0.919097	3.91428	0.00131908	0.0239662
ENSMUSG00000020137	Thap2	THAP domain containing, apoptosis associated protein 2 [Source:MGI Symbol;Acc:MGI:1914066]	1.05418	2.45549	0.00132618	0.0240751
ENSMUSG00000003341	Atp8b3	ATPase, class I, type 8B, member 3 [Source:MGI Symbol;Acc:MGI:1914581]	-1.41218	1.32767	0.0013302	0.0241278
ENSMUSG00000031753	Cog4	component of oligomeric golgi complex 4 [Source:MGI Symbol;Acc:MGI:2142808]	0.501918	5.8628	0.00133158	0.0241326
ENSMUSG00000103882	Gm37452	predicted gene, 37452 [Source:MGI Symbol;Acc:MGI:5610680]	-2.19443	-0.0530486	0.00133365	0.0241498
ENSMUSG00000006736	Tspan31	tetraspanin 31 [Source:MGI Symbol;Acc:MGI:1914375]	0.446385	6.12037	0.00134456	0.024327
ENSMUSG00000052609	Plekhg3	pleckstrin homology domain containing, family G (with RhoGef domain) member 3 [Source:MGI Symbol;Acc:MGI:2388284]	-0.574629	5.66713	0.00134966	0.0243989
ENSMUSG00000002006	Pdzd4	PDZ domain containing 4 [Source:MGI Symbol;Acc:MGI:2443483]	1.74076	1.82522	0.00135345	0.0244321
ENSMUSG00000078612	Fyb2	FYN binding protein 2 [Source:MGI Symbol;Acc:MGI:2685466]	5.18918	-1.42604	0.00135376	0.0244321
ENSMUSG00000038143	Stox2	storkhead box 2 [Source:MGI Symbol;Acc:MGI:1918319]	-1.68693	1.09209	0.00135869	0.0245006
ENSMUSG00000069743	Zfp820	zinc finger protein 820 [Source:MGI Symbol;Acc:MGI:1922674]	-1.49726	1.29418	0.00136039	0.0245109
ENSMUSG00000021287	Xrcc3	X-ray repair complementing defective repair in Chinese hamster cells 3 [Source:MGI Symbol;Acc:MGI:1921585]	-0.743371	4.46694	0.00136249	0.0245283
ENSMUSG00000055782	Abcd2	ATP-binding cassette, sub-family D (ALD), member 2 [Source:MGI Symbol;Acc:MGI:1349467]	-1.60155	1.54761	0.00136439	0.0245419
ENSMUSG00000058571	Gpc6	glypican 6 [Source:MGI Symbol;Acc:MGI:1346322]	-0.747612	4.0504	0.0013725	0.0246673
ENSMUSG00000027878	Notch2	notch 2 [Source:MGI Symbol;Acc:MGI:97364]	0.447163	6.59299	0.00138503	0.0248718
ENSMUSG00000009207	Lnpk	lunapark, ER junction formation factor [Source:MGI Symbol;Acc:MGI:1918115]	-0.456459	6.26746	0.00138885	0.0249197
ENSMUSG00000000948	Gm38393	predicted gene, 38393 [Source:MGI Symbol;Acc:MGI:5613898]	-2.85535	-0.509567	0.00139495	0.0249924
ENSMUSG00000026189	Pecr	peroxisomal trans-2-enoyl-CoA reductase [Source:MGI Symbol;Acc:MGI:2148199]	-0.7652	4.20145	0.00139535	0.0249924
ENSMUSG00000058581	Gm5801	predicted pseudogene 5801 [Source:MGI Symbol;Acc:MGI:3646055]	2.46405	1.73863	0.00139637	0.0249924
ENSMUSG00000023328	Ache	acetylcholinesterase [Source:MGI Symbol;Acc:MGI:87876]	1.28294	1.23237	0.00139963	0.0250301
ENSMUSG00000105366	Gm43719	predicted gene 43719 [Source:MGI Symbol;Acc:MGI:5663856]	2.38663	-0.714975	0.00141396	0.0252655
ENSMUSG00000021234	Fam161b	family with sequence similarity 161, member B [Source:MGI Symbol;Acc:MGI:2443027]	-1.18713	1.646	0.00141538	0.0252699
ENSMUSG00000041920	Slc16a6	solute carrier family 16 (monocarboxylic acid transporters), member 6 [Source:MGI Symbol;Acc:MGI:2144585]	-1.07188	1.84139	0.0014189	0.0253119
ENSMUSG00000064179	Tnnt1	troponin T1, skeletal, slow [Source:MGI Symbol;Acc:MGI:1333868]	-2.36244	-0.333807	0.00142099	0.0253283
ENSMUSG00000021094	Dhrs7	dehydrogenase/reductase (SDR family) member 7 [Source:MGI Symbol;Acc:MGI:1913625]	-0.670504	5.23931	0.00142671	0.0254093
ENSMUSG00000087236	Kif28	kinesin family member 28 [Source:MGI Symbol;Acc:MGI:2686151]	-3.46409	-1.06828	0.00143158	0.0254751
ENSMUSG00000042506	Usp22	ubiquitin specific peptidase 22 [Source:MGI Symbol;Acc:MGI:2144157]	-0.443456	7.67583	0.00144292	0.0256557
ENSMUSG00000021196	Pfkp	phosphofructokinase, platelet [Source:MGI Symbol;Acc:MGI:1891833]	-0.439445	7.51142	0.00144647	0.0256882
ENSMUSG00000030849	Fgfr2	fibroblast growth factor receptor 2 [Source:MGI Symbol;Acc:MGI:95523]	-1.07557	1.82265	0.00144713	0.0256882
ENSMUSG00000038453	Srcin1	SRC kinase signaling inhibitor 1 [Source:MGI Symbol;Acc:MGI:1933179]	-1.99455	-0.225314	0.00144831	0.0256882
ENSMUSG00000026811	St6galnac6	ST6 (alpha-N-acetyl-neuraminyl-2,3-beta-galactosyl-1,3)-N-acetylgalactosaminide alpha-2,6-sialyltransferase 6 [Source:MGI Symbol;Acc:MGI:1355316]	-0.496285	5.52227	0.00145267	0.0257444
ENSMUSG00000022793	B4galt4	UDP-Gal:betaGlcNAc beta 1,4-galactosyltransferase, polypeptide 4 [Source:MGI Symbol;Acc:MGI:1928387]	-1.51166	0.696157	0.00145573	0.0257775
ENSMUSG00000036875	Dna2	DNA replication helicase/nuclease 2 [Source:MGI Symbol;Acc:MGI:2443732]	-0.495596	5.78279	0.00146148	0.0258582
ENSMUSG00000028641	P3h1	prolyl 3-hydroxylase 1 [Source:MGI Symbol;Acc:MGI:1888921]	-0.447962	6.40592	0.00146289	0.0258619
ENSMUSG00000025466	Fuom	fucose mutarotase [Source:MGI Symbol;Acc:MGI:1916314]	-1.28182	1.56971	0.00147869	0.0260985
ENSMUSG00000086644	Gm13470	predicted gene 13470 [Source:MGI Symbol;Acc:MGI:3649387]	3.78859	-1.19573	0.00147773	0.0260985
ENSMUSG00000078190	Dnm3os	dynamin 3, opposite strand [Source:MGI Symbol;Acc:MGI:3052332]	1.09911	3.30978	0.00148507	0.0261897
ENSMUSG00000018821	Avpi1	arginine vasopressin-induced 1 [Source:MGI Symbol;Acc:MGI:1916784]	-0.482311	6.02691	0.00149985	0.0264074
ENSMUSG00000009670	Tex11	testis expressed gene 11 [Source:MGI Symbol;Acc:MGI:1933237]	-3.63986	-0.945885	0.00149865	0.0264074
ENSMUSG00000037161	Mgarp	mitochondria localized glutamic acid rich protein [Source:MGI Symbol;Acc:MGI:1914999]	0.894456	3.27196	0.00150827	0.026534
ENSMUSG00000053253	Ndfip2	Nedd4 family interacting protein 2 [Source:MGI Symbol;Acc:MGI:1923523]	-0.511926	5.41606	0.00151566	0.0266423
ENSMUSG00000040231	Syngr4	synaptogyrin 4 [Source:MGI Symbol;Acc:MGI:1928903]	-1.28546	1.49585	0.00151731	0.0266496
ENSMUSG00000096923	A730071L15Rik	RIKEN cDNA A730071L15Rik gene [Source:MGI Symbol;Acc:MGI:3642498]	-4.88361	-1.4362	0.00153032	0.0268563
ENSMUSG00000031647	Mfap3l	microfibrillar-associated protein 3-like [Source:MGI Symbol;Acc:MGI:1918556]	-0.768776	3.91104	0.00153744	0.026959
ENSMUSG00000000901	Mmp11	matrix metallopeptidase 11 [Source:MGI Symbol;Acc:MGI:97008]	1.09115	4.53001	0.00153866	0.026959
ENSMUSG00000076038	Gm22774	predicted gene, 22774 [Source:MGI Symbol;Acc:MGI:5452551]	-1.07067	3.77448	0.00154633	0.0270714
ENSMUSG00000024247	Pkdcc	protein kinase domain containing, cytoplasmic [Source:MGI Symbol;Acc:MGI:2147077]	1.14875	3.18679	0.0015481	0.0270805
ENSMUSG00000054737	Zfp182	zinc finger protein 182 [Source:MGI Symbol;Acc:MGI:2442220]	1.18161	1.68854	0.00155556	0.0271889
ENSMUSG00000033060	Lmo7	LIM domain only 7 [Source:MGI Symbol;Acc:MGI:1353586]	-0.507857	5.51963	0.00156176	0.0272752
ENSMUSG00000022390	Zc3h7b	zinc finger CCCH type containing 7B [Source:MGI Symbol;Acc:MGI:1328310]	0.449137	7.29393	0.00156623	0.0273106
ENSMUSG00000033799	Fam208b	family with sequence similarity 208, member B [Source:MGI Symbol;Acc:MGI:2145274]	-0.530976	7.1732	0.00156631	0.0273106
ENSMUSG00000064210	Ano6	anoctamin 6 [Source:MGI Symbol;Acc:MGI:2145890]	0.437207	6.44977	0.0015746	0.0274331
ENSMUSG00000063767	S100a7a	S100 calcium binding protein A7A [Source:MGI Symbol;Acc:MGI:2687194]	-2.92459	-0.180959	0.00157761	0.0274633
ENSMUSG00000034235	Usp54	ubiquitin specific peptidase 54 [Source:MGI Symbol;Acc:MGI:1926037]	0.667946	4.37129	0.00159223	0.0276955
ENSMUSG00000059436	Max	Max protein [Source:MGI Symbol;Acc:MGI:96921]	-0.460702	6.29398	0.00159861	0.0277843
ENSMUSG00000019947	Arid5b	AT rich interactive domain 5B (MRF1-like) [Source:MGI Symbol;Acc:MGI:2175912]	0.588994	5.13883	0.00161524	0.0280507
ENSMUSG00000020871	Dlx4	distal-less homeobox 4 [Source:MGI Symbol;Acc:MGI:94904]	1.1448	2.21095	0.00162096	0.0281274
ENSMUSG00000039197	Adk	adenosine kinase [Source:MGI Symbol;Acc:MGI:87930]	0.47852	6.07701	0.00162826	0.0282315
ENSMUSG00000041935	AW549877	expressed sequence AW549877 [Source:MGI Symbol;Acc:MGI:2146232]	0.545974	5.73379	0.00163596	0.0283198
ENSMUSG00000034636	Zyg11b	zyg-ll family member B, cell cycle regulator [Source:MGI Symbol;Acc:MGI:2685277]	0.512065	6.77899	0.00163597	0.0283198
ENSMUSG00000040511	Pvr	poliovirus receptor [Source:MGI Symbol;Acc:MGI:107741]	0.598418	5.97967	0.00164051	0.0283757
ENSMUSG00000040350	Trim7	tripartite motif-containing 7 [Source:MGI Symbol;Acc:MGI:2137353]	-0.782278	3.66756	0.0016455	0.0284391
ENSMUSG00000024639	Gnaq	guanine nucleotide binding protein, alpha q polypeptide [Source:MGI Symbol;Acc:MGI:95776]	0.494783	5.72279	0.00165207	0.0285299
ENSMUSG00000035545	Leng8	leukocyte receptor cluster (LRC) member 8 [Source:MGI Symbol;Acc:MGI:2142195]	-0.471082	7.13842	0.00165542	0.0285649
ENSMUSG00000000693	Loxl3	lysyl oxidase-like 3 [Source:MGI Symbol;Acc:MGI:1337004]	1.28089	3.80672	0.0016706	0.0287123
ENSMUSG00000038331	Satb2	special AT-rich sequence binding protein 2 [Source:MGI Symbol;Acc:MGI:2679336]	-0.54205	5.1853	0.00167	0.0287123
ENSMUSG00000026836	Acvr1	activin A receptor, type 1 [Source:MGI Symbol;Acc:MGI:87911]	0.617079	5.19244	0.00166741	0.0287123
ENSMUSG00000022246	Rai14	retinoic acid induced 14 [Source:MGI Symbol;Acc:MGI:1922896]	0.41734	7.05976	0.00166862	0.0287123
ENSMUSG00000025757	Hspa4l	heat shock protein 4 like [Source:MGI Symbol;Acc:MGI:107422]	-0.576813	7.7226	0.00167013	0.0287123
ENSMUSG00000083852	Gm13007	predicted gene 13007 [Source:MGI Symbol;Acc:MGI:3649722]	0.705097	4.23387	0.00168607	0.0289552
ENSMUSG00000038267	Slc22a23	solute carrier family 22, member 23 [Source:MGI Symbol;Acc:MGI:1920352]	0.795367	5.06072	0.00168905	0.0289832
ENSMUSG00000022160	Mettl3	methyltransferase like 3 [Source:MGI Symbol;Acc:MGI:1927165]	0.524695	5.32462	0.00169319	0.0290312
ENSMUSG00000021240	Abcd4	ATP-binding cassette, sub-family D (ALD), member 4 [Source:MGI Symbol;Acc:MGI:1349217]	-0.500006	6.12605	0.00170462	0.0292041
ENSMUSG00000071847	Apcdd1	adenomatosis polyposis coli down-regulated 1 [Source:MGI Symbol;Acc:MGI:3513977]	-0.820522	3.55802	0.00170751	0.0292305
ENSMUSG00000031480	Thsd1	thrombospondin, type I, domain 1 [Source:MGI Symbol;Acc:MGI:1929096]	-2.51793	-0.44137	0.0017132	0.0293046
ENSMUSG00000112449	Srp54a	signal recognition particle 54A [Source:MGI Symbol;Acc:MGI:1346087]	-0.484745	5.79684	0.00171459	0.0293052
ENSMUSG00000024127	Prepl	prolyl endopeptidase-like [Source:MGI Symbol;Acc:MGI:2441932]	0.500358	5.7762	0.00172622	0.0294807
ENSMUSG00000083545	Gm13320	predicted gene 13320 [Source:MGI Symbol;Acc:MGI:3649935]	-4.50733	-0.400555	0.00174765	0.0298231
ENSMUSG00000027086	Fastkd1	FAST kinase domains 1 [Source:MGI Symbol;Acc:MGI:2444596]	-0.503805	5.43436	0.00174988	0.0298377
ENSMUSG00000090093	Gm14399	predicted gene 14399 [Source:MGI Symbol;Acc:MGI:3650082]	-1.17561	2.41528	0.00175264	0.0298612
ENSMUSG00000110298	Gm8189	predicted gene 8189 [Source:MGI Symbol;Acc:MGI:3779786]	5.16963	-1.42773	0.00175878	0.029924
ENSMUSG00000028454	Pigo	phosphatidylinositol glycan anchor biosynthesis, class O [Source:MGI Symbol;Acc:MGI:1861452]	-0.568138	5.0626	0.00175909	0.029924
ENSMUSG00000036330	Slc18a1	solute carrier family 18 (vesicular monoamine), member 1 [Source:MGI Symbol;Acc:MGI:106684]	-1.85103	0.164263	0.00176402	0.0299843
ENSMUSG00000046079	Lrrc8d	leucine rich repeat containing 8D [Source:MGI Symbol;Acc:MGI:1922368]	-0.487411	5.50309	0.00176815	0.0300071
ENSMUSG00000074398	Gm15441	predicted gene 15441 [Source:MGI Symbol;Acc:MGI:3641753]	-4.88629	-1.43557	0.00176802	0.0300071
ENSMUSG00000010601	Apol7a	apolipoprotein L 7a [Source:MGI Symbol;Acc:MGI:1923011]	1.70093	0.0465589	0.00177568	0.0301113
ENSMUSG00000027947	Il6ra	interleukin 6 receptor, alpha [Source:MGI Symbol;Acc:MGI:105304]	0.727086	4.29248	0.00177887	0.0301418
ENSMUSG00000029162	Khk	ketohexokinase [Source:MGI Symbol;Acc:MGI:1096353]	-1.43159	1.48123	0.00178256	0.0301528
ENSMUSG00000026207	Speg	SPEG complex locus [Source:MGI Symbol;Acc:MGI:109282]	-0.989948	4.45589	0.0017837	0.0301528
ENSMUSG00000071723	Gspt2	G1 to S phase transition 2 [Source:MGI Symbol;Acc:MGI:1316727]	-0.691435	4.09498	0.00178314	0.0301528
ENSMUSG00000045996	Polr2k	polymerase (RNA) II (DNA directed) polypeptide K [Source:MGI Symbol;Acc:MGI:102725]	0.792729	3.34286	0.00179341	0.0302933
ENSMUSG00000038167	Plekhg6	pleckstrin homology domain containing, family G (with RhoGef domain) member 6 [Source:MGI Symbol;Acc:MGI:2682298]	-1.86064	-0.0327377	0.00180245	0.0304222
ENSMUSG00000008734	Gprc5b	G protein-coupled receptor, family C, group 5, member B [Source:MGI Symbol;Acc:MGI:1927596]	1.37862	2.768	0.00182755	0.0307737
ENSMUSG00000052281	Tspan32os	tetraspanin 32, opposite strand [Source:MGI Symbol;Acc:MGI:3705185]	3.58515	-1.30557	0.00182738	0.0307737
ENSMUSG00000105504	Gbp5	guanylate binding protein 5 [Source:MGI Symbol;Acc:MGI:2429943]	3.92508	-1.14124	0.00182609	0.0307737
ENSMUSG00000027187	Cat	catalase [Source:MGI Symbol;Acc:MGI:88271]	-0.433553	6.50373	0.00184007	0.0309501
ENSMUSG00000028134	Ptbp2	polypyrimidine tract binding protein 2 [Source:MGI Symbol;Acc:MGI:1860489]	0.505861	5.45074	0.00184233	0.0309501
ENSMUSG00000029128	Rab28	RAB28, member RAS oncogene family [Source:MGI Symbol;Acc:MGI:1917285]	0.624458	4.91726	0.00184375	0.0309501
ENSMUSG00000085101	Platr16	pluripotency associated transcript 16 [Source:MGI Symbol;Acc:MGI:3651931]	1.97106	-0.362244	0.0018425	0.0309501
ENSMUSG00000104665	Gm43366	predicted gene 43366 [Source:MGI Symbol;Acc:MGI:5663503]	1.20672	1.64347	0.0018592	0.0311852
ENSMUSG00000031557	Plekha2	pleckstrin homology domain-containing, family A (phosphoinositide binding specific) member 2 [Source:MGI Symbol;Acc:MGI:1928144]	-0.553635	6.5479	0.00186386	0.0312392
ENSMUSG00000025871	4833439L19Rik	RIKEN cDNA 4833439L19 gene [Source:MGI Symbol;Acc:MGI:1921162]	-0.435944	6.51531	0.00187851	0.0314603
ENSMUSG00000095082	Gm15091	predicted gene 15091 [Source:MGI Symbol;Acc:MGI:3712222]	-1.10031	2.86393	0.00188024	0.0314649
ENSMUSG00000003518	Dusp3	dual specificity phosphatase 3 (vaccinia virus phosphatase VH1-related) [Source:MGI Symbol;Acc:MGI:1919599]	-0.536326	5.39955	0.00188342	0.0314938
ENSMUSG00000007207	Stx1a	syntaxin 1A (brain) [Source:MGI Symbol;Acc:MGI:109355]	-0.664789	4.63676	0.0018873	0.0315342
ENSMUSG00000031788	Kifc3	kinesin family member C3 [Source:MGI Symbol;Acc:MGI:109202]	0.971702	3.21029	0.00189708	0.0316732
ENSMUSG00000110148	5830408C22Rik	RIKEN cDNA 5830408C22 gene [Source:MGI Symbol;Acc:MGI:1921994]	-1.43278	0.722894	0.00190128	0.031715
ENSMUSG00000108443	Gm44510	predicted gene 44510 [Source:MGI Symbol;Acc:MGI:5753086]	4.95499	-1.55029	0.00190399	0.031715
ENSMUSG00000052688	Rab7b	RAB7B, member RAS oncogene family [Source:MGI Symbol;Acc:MGI:2442295]	4.95499	-1.55029	0.00190386	0.031715
ENSMUSG00000038612	Mcl1	myeloid cell leukemia sequence 1 [Source:MGI Symbol;Acc:MGI:101769]	0.420201	7.79274	0.0019108	0.0317795
ENSMUSG00000078956	Gm14221	predicted gene 14221 [Source:MGI Symbol;Acc:MGI:3650696]	-2.09569	0.532586	0.00191056	0.0317795
ENSMUSG00000025104	Hdgfl3	HDGF like 3 [Source:MGI Symbol;Acc:MGI:1352760]	0.637803	4.45686	0.00191544	0.0318322
ENSMUSG00000086963	Gm14135	predicted gene 14135 [Source:MGI Symbol;Acc:MGI:3649300]	3.22477	-1.04257	0.00192379	0.0319465
ENSMUSG00000021962	Dcp1a	decapping mRNA 1A [Source:MGI Symbol;Acc:MGI:1923151]	0.471732	5.70638	0.00192862	0.0319775
ENSMUSG00000024420	Zfp521	zinc finger protein 521 [Source:MGI Symbol;Acc:MGI:95459]	-1.23209	1.7027	0.0019283	0.0319775
ENSMUSG00000051499	Zfp786	zinc finger protein 786 [Source:MGI Symbol;Acc:MGI:3026883]	-1.16615	1.66816	0.00193353	0.0320344
ENSMUSG00000044857	Lemd2	LEM domain containing 2 [Source:MGI Symbol;Acc:MGI:2385045]	0.527667	5.95018	0.00193638	0.032057
ENSMUSG00000021733	Slc4a7	solute carrier family 4, sodium bicarbonate cotransporter, member 7 [Source:MGI Symbol;Acc:MGI:2443878]	0.507259	6.64724	0.00196262	0.0324666
ENSMUSG00000025194	Abcc2	ATP-binding cassette, sub-family C (CFTR/MRP), member 2 [Source:MGI Symbol;Acc:MGI:1352447]	-1.83553	-0.199755	0.00197272	0.0326087
ENSMUSG00000027790	Sis	sucrase isomaltase (alpha-glucosidase) [Source:MGI Symbol;Acc:MGI:1917233]	2.10763	-0.173006	0.00197513	0.0326236
ENSMUSG00000055413	H2-Q5	histocompatibility 2, Q region locus 5 [Source:MGI Symbol;Acc:MGI:95934]	-4.42401	-0.460716	0.00199324	0.0328976
ENSMUSG00000113626	AC159290.1		-1.30468	1.2652	0.0020106	0.0331587
ENSMUSG00000027470	Mylk2	myosin, light polypeptide kinase 2, skeletal muscle [Source:MGI Symbol;Acc:MGI:2139434]	1.49533	0.438822	0.00201282	0.03317
ENSMUSG00000023473	Celsr3	cadherin, EGF LAG seven-pass G-type receptor 3 [Source:MGI Symbol;Acc:MGI:1858236]	-1.82354	0.0251354	0.00202771	0.03339
ENSMUSG00000059263	Usp47	ubiquitin specific peptidase 47 [Source:MGI Symbol;Acc:MGI:1922246]	0.408605	6.89015	0.00203403	0.0334685
ENSMUSG00000110633	Gm32122	predicted gene, 32122 [Source:MGI Symbol;Acc:MGI:5591281]	2.53537	-1.09488	0.00206984	0.0340319
ENSMUSG00000048087	Gm4737	predicted gene 4737 [Source:MGI Symbol;Acc:MGI:3643647]	-1.03423	5.09401	0.00209667	0.0344469
ENSMUSG00000075312	Gm13597	predicted gene 13597 [Source:MGI Symbol;Acc:MGI:3651139]	-1.03513	2.04661	0.00210382	0.0345382
ENSMUSG00000051506	Wdfy4	WD repeat and FYVE domain containing 4 [Source:MGI Symbol;Acc:MGI:3584510]	1.92946	-0.391413	0.00210937	0.0346022
ENSMUSG00000021589	Rhobtb3	Rho-related BTB domain containing 3 [Source:MGI Symbol;Acc:MGI:1920546]	0.471878	5.70853	0.00211093	0.0346022
ENSMUSG00000061244	Exoc5	exocyst complex component 5 [Source:MGI Symbol;Acc:MGI:2145645]	0.459257	6.20089	0.00213109	0.0349063
ENSMUSG00000005087	Cd44	CD44 antigen [Source:MGI Symbol;Acc:MGI:88338]	0.408879	8.12069	0.00213527	0.0349391
ENSMUSG00000021549	Rasa1	RAS p21 protein activator 1 [Source:MGI Symbol;Acc:MGI:97860]	0.461179	6.29412	0.00213633	0.0349391
ENSMUSG00000032092	Mpzl2	myelin protein zero-like 2 [Source:MGI Symbol;Acc:MGI:1289160]	2.27178	-0.788715	0.0021403	0.0349777
ENSMUSG00000053173	Rpl18-ps2	ribosomal protein L18, pseudogene 2 [Source:MGI Symbol;Acc:MGI:3646997]	-0.578676	6.90267	0.00214235	0.0349848
ENSMUSG00000099719	Gm28802	predicted gene 28802 [Source:MGI Symbol;Acc:MGI:5579508]	-3.26642	-1.16552	0.00214841	0.0350518
ENSMUSG00000032512	Wdr48	WD repeat domain 48 [Source:MGI Symbol;Acc:MGI:1914811]	0.477328	5.57668	0.0021497	0.0350518
ENSMUSG00000027489	Necab3	N-terminal EF-hand calcium binding protein 3 [Source:MGI Symbol;Acc:MGI:1861721]	1.05198	1.62494	0.00215376	0.0350777
ENSMUSG00000047434	Xxylt1	xyloside xylosyltransferase 1 [Source:MGI Symbol;Acc:MGI:2146443]	0.55615	5.23395	0.00215588	0.0350777
ENSMUSG00000082396	Zfp389	zinc finger protein 389 [Source:MGI Symbol;Acc:MGI:3641940]	-3.37714	-1.11632	0.00215616	0.0350777
ENSMUSG00000037894	H2afz	H2A histone family, member Z [Source:MGI Symbol;Acc:MGI:1888388]	0.410056	9.29278	0.00215999	0.0351137
ENSMUSG00000030096	Slc6a6	solute carrier family 6 (neurotransmitter transporter, taurine), member 6 [Source:MGI Symbol;Acc:MGI:98488]	-0.475953	8.81813	0.00216907	0.0352348
ENSMUSG00000021901	Bap1	Brca1 associated protein 1 [Source:MGI Symbol;Acc:MGI:1206586]	0.414248	6.65313	0.00217317	0.0352748
ENSMUSG00000021870	Slmap	sarcolemma associated protein [Source:MGI Symbol;Acc:MGI:1933549]	0.426176	6.61017	0.00217523	0.0352819
ENSMUSG00000059456	Ptk2b	PTK2 protein tyrosine kinase 2 beta [Source:MGI Symbol;Acc:MGI:104908]	-0.834984	3.46138	0.00218085	0.0353464
ENSMUSG00000045045	Lrfn4	leucine rich repeat and fibronectin type III domain containing 4 [Source:MGI Symbol;Acc:MGI:2385612]	0.478871	5.56068	0.00218334	0.0353604
ENSMUSG00000055817	Mta3	metastasis associated 3 [Source:MGI Symbol;Acc:MGI:2151172]	0.48319	6.02036	0.00219725	0.0355589
ENSMUSG00000102171	Gm37874	predicted gene, 37874 [Source:MGI Symbol;Acc:MGI:5611102]	1.13462	1.32632	0.00220337	0.0356307
ENSMUSG00000023367	Tmem176a	transmembrane protein 176A [Source:MGI Symbol;Acc:MGI:1913308]	1.61817	1.38862	0.00220498	0.0356307
ENSMUSG00000026235	Epha4	Eph receptor A4 [Source:MGI Symbol;Acc:MGI:98277]	-2.00196	0.029623	0.00223044	0.0359883
ENSMUSG00000018849	Wwc1	WW, C2 and coiled-coil domain containing 1 [Source:MGI Symbol;Acc:MGI:2388637]	-0.443046	6.94259	0.00223005	0.0359883
ENSMUSG00000073079	Srp54a	signal recognition particle 54A [Source:MGI Symbol;Acc:MGI:1346087]	-0.481911	5.81584	0.00223234	0.0359921
ENSMUSG00000060733	Ipmk	inositol polyphosphate multikinase [Source:MGI Symbol;Acc:MGI:1916968]	0.491273	5.3744	0.00224895	0.0362329
ENSMUSG00000081778	Gm6325	predicted gene 6325 [Source:MGI Symbol;Acc:MGI:3644961]	-1.79076	0.141389	0.0022639	0.0364466
ENSMUSG00000022141	Nipbl	Nipped-B homolog (Drosophila) [Source:MGI Symbol;Acc:MGI:1913976]	0.423303	7.39367	0.00226763	0.0364795
ENSMUSG00000014329	Bicc1	BicC family RNA binding protein 1 [Source:MGI Symbol;Acc:MGI:1933388]	-1.2826	2.23158	0.00228235	0.036689
ENSMUSG00000050957	Insl6	insulin-like 6 [Source:MGI Symbol;Acc:MGI:1351595]	-1.26084	1.53169	0.00229626	0.0368851
ENSMUSG00000039316	Rftn1	raftlin lipid raft linker 1 [Source:MGI Symbol;Acc:MGI:1923688]	-1.73961	0.71803	0.00230127	0.0369381
ENSMUSG00000013155	Enkd1	enkurin domain containing 1 [Source:MGI Symbol;Acc:MGI:2142593]	0.450866	6.19184	0.00230362	0.0369486
ENSMUSG00000038543	BC028528	cDNA sequence BC028528 [Source:MGI Symbol;Acc:MGI:2385885]	-1.49892	1.20825	0.00231718	0.0371384
ENSMUSG00000031861	Lpar2	lysophosphatidic acid receptor 2 [Source:MGI Symbol;Acc:MGI:1858422]	0.475155	5.71864	0.00232244	0.0371952
ENSMUSG00000006715	Gmnn	geminin [Source:MGI Symbol;Acc:MGI:1927344]	0.50423	5.90864	0.00234703	0.0375611
ENSMUSG00000042225	Ammecr1	Alport syndrome, mental retardation, midface hypoplasia and elliptocytosis chromosomal region gene 1 [Source:MGI Symbol;Acc:MGI:1860206]	0.467723	5.78912	0.00235617	0.0376795
ENSMUSG00000018659	Pnpo	pyridoxine 5'-phosphate oxidase [Source:MGI Symbol;Acc:MGI:2144151]	-0.626923	4.61767	0.00236012	0.0377148
ENSMUSG00000020042	Btbd11	BTB (POZ) domain containing 11 [Source:MGI Symbol;Acc:MGI:1921257]	0.485995	5.38797	0.00236307	0.0377198
ENSMUSG00000032531	Amotl2	angiomotin-like 2 [Source:MGI Symbol;Acc:MGI:1929286]	-0.613505	5.44095	0.00236392	0.0377198
ENSMUSG00000056300	Zfp981	zinc finger protein 981 [Source:MGI Symbol;Acc:MGI:3700965]	-1.36712	1.77429	0.00237126	0.0377811
ENSMUSG00000069910	Spdl1	spindle apparatus coiled-coil protein 1 [Source:MGI Symbol;Acc:MGI:1917635]	-0.427535	6.17057	0.00237119	0.0377811
ENSMUSG00000040703	Cyp2s1	cytochrome P450, family 2, subfamily s, polypeptide 1 [Source:MGI Symbol;Acc:MGI:1921384]	5.00439	-1.54167	0.0023797	0.0378877
ENSMUSG00000038014	Fam120a	family with sequence similarity 120, member A [Source:MGI Symbol;Acc:MGI:2446163]	0.410383	8.17654	0.00238335	0.0379179
ENSMUSG00000031700	Gpt2	glutamic pyruvate transaminase (alanine aminotransferase) 2 [Source:MGI Symbol;Acc:MGI:1915391]	0.583181	7.28818	0.00239486	0.038073
ENSMUSG00000025283	Sat1	spermidine/spermine N1-acetyl transferase 1 [Source:MGI Symbol;Acc:MGI:98233]	0.563691	6.46172	0.00241233	0.0382945
ENSMUSG00000079547	H2-DMb1	histocompatibility 2, class II, locus Mb1 [Source:MGI Symbol;Acc:MGI:95922]	1.39295	1.62852	0.00241199	0.0382945
ENSMUSG00000020766	Galk1	galactokinase 1 [Source:MGI Symbol;Acc:MGI:95730]	0.519266	7.06779	0.00241705	0.0383411
ENSMUSG00000042826	Fgf11	fibroblast growth factor 11 [Source:MGI Symbol;Acc:MGI:109167]	-1.28498	1.98487	0.00242707	0.0384719
ENSMUSG00000060063	Alox5ap	arachidonate 5-lipoxygenase activating protein [Source:MGI Symbol;Acc:MGI:107505]	-1.47782	1.09469	0.00243939	0.0386389
ENSMUSG00000038560	Sp6	trans-acting transcription factor 6 [Source:MGI Symbol;Acc:MGI:1932575]	1.11223	2.40876	0.0024582	0.0388799
ENSMUSG00000024474	Ik	IK cytokine [Source:MGI Symbol;Acc:MGI:1345142]	-0.425303	6.9615	0.00245804	0.0388799
ENSMUSG00000046314	Stxbp6	syntaxin binding protein 6 (amisyn) [Source:MGI Symbol;Acc:MGI:2384963]	-1.13712	1.35163	0.00248207	0.0392286
ENSMUSG00000042354	Gnl3	guanine nucleotide binding protein-like 3 (nucleolar) [Source:MGI Symbol;Acc:MGI:1353651]	0.411732	7.51898	0.0024894	0.0393158
ENSMUSG00000074219	Gm10644	predicted gene 10644 [Source:MGI Symbol;Acc:MGI:3704314]	-1.6341	0.133664	0.00250014	0.0394565
ENSMUSG00000053333	Dis3l2	DIS3 like 3'-5' exoribonuclease 2 [Source:MGI Symbol;Acc:MGI:2442555]	-0.956178	4.67196	0.00252255	0.0397346
ENSMUSG00000019102	Aldh3a1	aldehyde dehydrogenase family 3, subfamily A1 [Source:MGI Symbol;Acc:MGI:1353451]	1.59812	0.504262	0.00252511	0.0397346
ENSMUSG00000003038	Hmgn2	high mobility group nucleosomal binding domain 2 [Source:MGI Symbol;Acc:MGI:96136]	0.416811	7.43056	0.00252165	0.0397346
ENSMUSG00000020623	Map2k6	mitogen-activated protein kinase kinase 6 [Source:MGI Symbol;Acc:MGI:1346870]	0.841879	3.81309	0.00252329	0.0397346
ENSMUSG00000038371	Sbf2	SET binding factor 2 [Source:MGI Symbol;Acc:MGI:1921831]	0.450934	6.3335	0.00254256	0.0399801
ENSMUSG00000034285	Nipsnap1	nipsnap homolog 1 [Source:MGI Symbol;Acc:MGI:1278344]	-0.643158	4.29478	0.00254784	0.040034
ENSMUSG00000110404	Rnf223	ring finger 223 [Source:MGI Symbol;Acc:MGI:3588193]	-1.12725	1.53513	0.00255411	0.0401034
ENSMUSG00000058152	Chsy3	chondroitin sulfate synthase 3 [Source:MGI Symbol;Acc:MGI:1926173]	-1.14207	1.79846	0.00260543	0.0408498
ENSMUSG00000019889	Ptprk	protein tyrosine phosphatase, receptor type, K [Source:MGI Symbol;Acc:MGI:103310]	-0.505409	5.37084	0.00260506	0.0408498
ENSMUSG00000003559	As3mt	arsenic (+3 oxidation state) methyltransferase [Source:MGI Symbol;Acc:MGI:1929882]	-0.846888	3.0651	0.00263231	0.0412414
ENSMUSG00000085395	Gm13056	predicted gene 13056 [Source:MGI Symbol;Acc:MGI:3650725]	-1.51307	0.587845	0.00264869	0.0414384
ENSMUSG00000024410	3110002H16Rik	RIKEN cDNA 3110002H16 gene [Source:MGI Symbol;Acc:MGI:1916528]	-0.47696	5.51571	0.00264871	0.0414384
ENSMUSG00000034220	Gpc1	glypican 1 [Source:MGI Symbol;Acc:MGI:1194891]	-0.464943	7.76767	0.00265824	0.0415573
ENSMUSG00000024667	Tmem216	transmembrane protein 216 [Source:MGI Symbol;Acc:MGI:1920020]	0.915613	2.41742	0.00267875	0.0418477
ENSMUSG00000102982	Gm38319	predicted gene, 38319 [Source:MGI Symbol;Acc:MGI:5611547]	-1.6146	0.117514	0.00268594	0.0419298
ENSMUSG00000033763	Mtss1l	metastasis suppressor 1-like [Source:MGI Symbol;Acc:MGI:3039591]	0.489498	5.72591	0.00269696	0.042041
ENSMUSG00000026187	Xrcc5	X-ray repair complementing defective repair in Chinese hamster cells 5 [Source:MGI Symbol;Acc:MGI:104517]	0.556016	4.91889	0.00269615	0.042041
ENSMUSG00000058056	Palld	palladin, cytoskeletal associated protein [Source:MGI Symbol;Acc:MGI:1919583]	-0.700459	4.61868	0.00269906	0.0420436
ENSMUSG00000039270	Megf9	multiple EGF-like-domains 9 [Source:MGI Symbol;Acc:MGI:1918264]	-0.733451	3.64212	0.00271301	0.0422303
ENSMUSG00000033697	Arhgap39	Rho GTPase activating protein 39 [Source:MGI Symbol;Acc:MGI:107858]	0.718111	4.47698	0.00273037	0.04247
ENSMUSG00000030946	Lhpp	phospholysine phosphohistidine inorganic pyrophosphate phosphatase [Source:MGI Symbol;Acc:MGI:1923679]	-0.614938	4.42972	0.00274115	0.0426071
ENSMUSG00000056313	1810011O10Rik	RIKEN cDNA 1810011O10 gene [Source:MGI Symbol;Acc:MGI:1916318]	1.82984	0.500967	0.00274826	0.0426869
ENSMUSG00000030287	Itpr2	inositol 1,4,5-triphosphate receptor 2 [Source:MGI Symbol;Acc:MGI:99418]	0.613146	6.64324	0.00275207	0.0427153
ENSMUSG00000073664	Nbeal1	neurobeachin like 1 [Source:MGI Symbol;Acc:MGI:2444343]	-0.442294	5.97526	0.00276801	0.0429319
ENSMUSG00000091475	2810468N07Rik	RIKEN cDNA 2810468N07 gene [Source:MGI Symbol;Acc:MGI:1920084]	-1.17677	1.30778	0.00278924	0.0432302
ENSMUSG00000022773	Ypel1	yippee-like 1 (Drosophila) [Source:MGI Symbol;Acc:MGI:1913303]	-2.25367	-0.423439	0.00281767	0.0436395
ENSMUSG00000059213	Ddn	dendrin [Source:MGI Symbol;Acc:MGI:108101]	0.83634	3.3992	0.00284296	0.0439998
ENSMUSG00000026980	Ly75	lymphocyte antigen 75 [Source:MGI Symbol;Acc:MGI:106662]	-0.395361	7.06513	0.0028547	0.0440868
ENSMUSG00000040213	Kyat3	kynurenine aminotransferase 3 [Source:MGI Symbol;Acc:MGI:2677849]	-0.625634	4.34647	0.00285132	0.0440868
ENSMUSG00000061288	Taok3	TAO kinase 3 [Source:MGI Symbol;Acc:MGI:3041177]	-0.587691	4.70704	0.00285437	0.0440868
ENSMUSG00000084064	Gm12079	predicted gene 12079 [Source:MGI Symbol;Acc:MGI:3650745]	4.8308	-1.6133	0.0028776	0.0444087
ENSMUSG00000016356	Col20a1	collagen, type XX, alpha 1 [Source:MGI Symbol;Acc:MGI:1920618]	-1.96578	0.0810922	0.00288099	0.0444294
ENSMUSG00000025290	Rps24	ribosomal protein S24 [Source:MGI Symbol;Acc:MGI:98147]	0.403219	9.42385	0.00288406	0.044445
ENSMUSG00000068964	Gm6361	predicted gene 6361 [Source:MGI Symbol;Acc:MGI:3646180]	-0.974914	2.31751	0.00288822	0.0444773
ENSMUSG00000031422	Morf4l2	mortality factor 4 like 2 [Source:MGI Symbol;Acc:MGI:1927167]	0.397232	8.48808	0.0028919	0.0445023
ENSMUSG00000070305	Mpzl3	myelin protein zero-like 3 [Source:MGI Symbol;Acc:MGI:2442647]	4.81767	-1.61679	0.00290567	0.0446825
ENSMUSG00000025764	Jade1	jade family PHD finger 1 [Source:MGI Symbol;Acc:MGI:1925835]	0.49425	5.59673	0.00290994	0.0447068
ENSMUSG00000056515	Rab31	RAB31, member RAS oncogene family [Source:MGI Symbol;Acc:MGI:1914603]	0.432523	6.23911	0.00291139	0.0447068
ENSMUSG00000091055	Siglec15	sialic acid binding Ig-like lectin 15 [Source:MGI Symbol;Acc:MGI:3646642]	4.98767	-1.54505	0.00295447	0.0453361
ENSMUSG00000027993	Trim2	tripartite motif-containing 2 [Source:MGI Symbol;Acc:MGI:1933163]	-0.926464	3.27698	0.00296173	0.0454153
ENSMUSG00000055435	Maf	avian musculoaponeurotic fibrosarcoma oncogene homolog [Source:MGI Symbol;Acc:MGI:96909]	0.982484	2.32742	0.00297332	0.0455608
ENSMUSG00000040525	Cblc	Casitas B-lineage lymphoma c [Source:MGI Symbol;Acc:MGI:1931457]	-4.75829	-1.49837	0.00298846	0.0457279
ENSMUSG00000028716	Pdzk1ip1	PDZK1 interacting protein 1 [Source:MGI Symbol;Acc:MGI:1914432]	-4.75829	-1.49837	0.00298818	0.0457279
ENSMUSG00000055926	Gm14137	predicted gene 14137 [Source:MGI Symbol;Acc:MGI:3651144]	-1.13943	1.73063	0.00299177	0.0457462
ENSMUSG00000079022	Col22a1	collagen, type XXII, alpha 1 [Source:MGI Symbol;Acc:MGI:1916950]	3.07363	-1.10261	0.00299506	0.0457641
ENSMUSG00000068551	Zfp467	zinc finger protein 467 [Source:MGI Symbol;Acc:MGI:1916160]	5.15545	-1.42766	0.00302752	0.0462274
ENSMUSG00000049409	Prokr1	prokineticin receptor 1 [Source:MGI Symbol;Acc:MGI:1929676]	-1.17705	1.36944	0.00303082	0.0462452
ENSMUSG00000027618	Nfs1	nitrogen fixation gene 1 (S. cerevisiae) [Source:MGI Symbol;Acc:MGI:1316706]	-0.432252	5.88811	0.00304111	0.0463431
ENSMUSG00000024866	Acy3	aspartoacylase (aminoacylase) 3 [Source:MGI Symbol;Acc:MGI:1918920]	1.70603	0.361929	0.00304153	0.0463431
ENSMUSG00000030876	Mettl9	methyltransferase like 9 [Source:MGI Symbol;Acc:MGI:1914862]	0.445793	5.90381	0.00306736	0.0467039
ENSMUSG00000025207	Sema4g	sema domain, immunoglobulin domain (Ig), transmembrane domain (TM) and short cytoplasmic domain, (semaphorin) 4G [Source:MGI Symbol;Acc:MGI:1347047]	-2.82864	-0.894117	0.0030908	0.0470276
ENSMUSG00000015850	Adamtsl4	ADAMTS-like 4 [Source:MGI Symbol;Acc:MGI:2389008]	0.77456	4.16938	0.00310191	0.0470641
ENSMUSG00000006930	Hap1	huntingtin-associated protein 1 [Source:MGI Symbol;Acc:MGI:1261831]	-1.04577	3.83083	0.00309977	0.0470641
ENSMUSG00000033009	Ogfod1	2-oxoglutarate and iron-dependent oxygenase domain containing 1 [Source:MGI Symbol;Acc:MGI:2442978]	-0.457211	6.68009	0.00310132	0.0470641
ENSMUSG00000021983	Atp8a2	ATPase, aminophospholipid transporter-like, class I, type 8A, member 2 [Source:MGI Symbol;Acc:MGI:1354710]	-1.93406	-0.10088	0.00309854	0.0470641
ENSMUSG00000038508	Gdf15	growth differentiation factor 15 [Source:MGI Symbol;Acc:MGI:1346047]	1.07329	4.96167	0.00311408	0.0472157
ENSMUSG00000040663	Clcf1	cardiotrophin-like cytokine factor 1 [Source:MGI Symbol;Acc:MGI:1930088]	0.536886	6.60951	0.00312449	0.0473229
ENSMUSG00000001105	Ift20	intraflagellar transport 20 [Source:MGI Symbol;Acc:MGI:1915585]	-0.538348	4.95142	0.00312553	0.0473229
ENSMUSG00000090468	Gm2840	predicted gene 2840 [Source:MGI Symbol;Acc:MGI:3781012]	-5.871	-0.856112	0.0031299	0.0473392
ENSMUSG00000114607	AC161252.3		-1.19455	2.00266	0.00313098	0.0473392
ENSMUSG00000014782	Plekhg4	pleckstrin homology domain containing, family G (with RhoGef domain) member 4 [Source:MGI Symbol;Acc:MGI:2142544]	-0.757349	4.39857	0.00313573	0.0473778
ENSMUSG00000075410	Prcd	photoreceptor disc component [Source:MGI Symbol;Acc:MGI:3649529]	-1.56665	0.262714	0.00314194	0.0474384
ENSMUSG00000059658	Gm16379	predicted pseudogene 16379 [Source:MGI Symbol;Acc:MGI:3647120]	0.640193	4.24303	0.0031462	0.0474697
ENSMUSG00000022263	Trio	triple functional domain (PTPRF interacting) [Source:MGI Symbol;Acc:MGI:1927230]	0.404982	7.3113	0.00319425	0.048125
ENSMUSG00000051323	Pcdh19	protocadherin 19 [Source:MGI Symbol;Acc:MGI:2685563]	0.723547	4.71198	0.00319664	0.048125
ENSMUSG00000085604	Dhx58os	DEAH (Asp-Glu-Ala-His) box polypeptide 58, opposite strand [Source:MGI Symbol;Acc:MGI:3705104]	3.56121	-1.30825	0.00320077	0.048125
ENSMUSG00000012123	Crybg2	crystallin beta-gamma domain containing 2 [Source:MGI Symbol;Acc:MGI:1334463]	-1.54462	0.246063	0.0031936	0.048125
ENSMUSG00000073609	D2hgdh	D-2-hydroxyglutarate dehydrogenase [Source:MGI Symbol;Acc:MGI:2138209]	1.20834	1.46028	0.00319862	0.048125
ENSMUSG00000082541	Gm9095	predicted gene 9095 [Source:MGI Symbol;Acc:MGI:3648597]	3.75516	-0.152909	0.00320931	0.0482199
ENSMUSG00000057706	Mex3b	mex3 RNA binding family member B [Source:MGI Symbol;Acc:MGI:1918252]	0.935775	3.30959	0.00321191	0.0482255
ENSMUSG00000110644	Gm7390	predicted gene 7390 [Source:MGI Symbol;Acc:MGI:3645154]	1.05925	4.26074	0.00322037	0.0483189
ENSMUSG00000041406	BC055324	cDNA sequence BC055324 [Source:MGI Symbol;Acc:MGI:3590554]	-0.421712	6.35194	0.00330446	0.0495462
ENSMUSG00000097472	Gm26586	predicted gene, 26586 [Source:MGI Symbol;Acc:MGI:5477080]	2.69575	-1.30898	0.00331376	0.0495969
ENSMUSG00000022200	Golph3	golgi phosphoprotein 3 [Source:MGI Symbol;Acc:MGI:1913879]	0.399479	6.53457	0.00331472	0.0495969
ENSMUSG00000051379	Flrt3	fibronectin leucine rich transmembrane protein 3 [Source:MGI Symbol;Acc:MGI:1918686]	-0.950162	2.38231	0.00331075	0.0495969
ENSMUSG00000027339	Rassf2	Ras association (RalGDS/AF-6) domain family member 2 [Source:MGI Symbol;Acc:MGI:2442060]	0.769793	3.20609	0.00331991	0.0496402

## Sheet: Table S2_ALL DEGs MC38-Tnhigh
Supplementary Table 2. Differentially expressed genes in MC38-Tnhigh vs MC38-MOCK cells
ID	external_gene_name	description	logFC	logCPM	Pvalue	FDR
ENSMUSG00000048126	Col6a3	collagen, type VI, alpha 3 [Source:MGI Symbol;Acc:MGI:88461]	5.23941	7.48009	6.16979e-283	1.36797e-278
ENSMUSG00000112907	AC164623.1		7.26703	5.92028	1.50242e-193	1.66558e-189
ENSMUSG00000020044	Timp3	tissue inhibitor of metalloproteinase 3 [Source:MGI Symbol;Acc:MGI:98754]	7.57479	5.25216	3.48159e-175	2.57313e-171
ENSMUSG00000004655	Aqp1	aquaporin 1 [Source:MGI Symbol;Acc:MGI:103201]	5.97419	5.2544	1.06863e-116	5.92343e-113
ENSMUSG00000074934	Grem1	gremlin 1, DAN family BMP antagonist [Source:MGI Symbol;Acc:MGI:1344337]	5.3437	4.85714	5.43e-99	2.40788e-95
ENSMUSG00000035395	Pet2	plasmacytoma expressed transcript 2 [Source:MGI Symbol;Acc:MGI:101758]	6.68034	3.8985	2.73659e-75	1.01126e-71
ENSMUSG00000026586	Prrx1	paired related homeobox 1 [Source:MGI Symbol;Acc:MGI:97712]	2.59435	5.57183	6.61238e-75	2.09442e-71
ENSMUSG00000050335	Lgals3	lectin, galactose binding, soluble 3 [Source:MGI Symbol;Acc:MGI:96778]	2.11241	9.07725	5.00677e-74	1.38763e-70
ENSMUSG00000026069	Il1rl1	interleukin 1 receptor-like 1 [Source:MGI Symbol;Acc:MGI:98427]	2.18362	7.71378	2.02564e-58	4.99029e-55
ENSMUSG00000029093	Sorcs2	sortilin-related VPS10 domain containing receptor 2 [Source:MGI Symbol;Acc:MGI:1932289]	6.79985	3.08483	1.26191e-54	2.79791e-51
ENSMUSG00000030257	Srgap3	SLIT-ROBO Rho GTPase activating protein 3 [Source:MGI Symbol;Acc:MGI:2152938]	3.13117	4.76013	3.96125e-54	7.98444e-51
ENSMUSG00000004626	Stxbp2	syntaxin binding protein 2 [Source:MGI Symbol;Acc:MGI:107370]	5.91335	3.15835	4.60276e-54	8.50437e-51
ENSMUSG00000024066	Xdh	xanthine dehydrogenase [Source:MGI Symbol;Acc:MGI:98973]	2.07877	6.31778	6.00181e-52	1.02363e-48
ENSMUSG00000036103	Colec12	collectin sub-family member 12 [Source:MGI Symbol;Acc:MGI:2152907]	6.59144	2.88885	3.36069e-51	5.32238e-48
ENSMUSG00000113725	AC113441.3		9.97954	2.40869	1.78205e-48	2.6341e-45
ENSMUSG00000050424	Pnma5	paraneoplastic antigen family 5 [Source:MGI Symbol;Acc:MGI:2180566]	3.03299	5.54594	6.9449e-48	9.62389e-45
ENSMUSG00000048865	Arhgap30	Rho GTPase activating protein 30 [Source:MGI Symbol;Acc:MGI:2684948]	5.15511	2.8991	3.22813e-46	4.21025e-43
ENSMUSG00000041552	Ptchd1	patched domain containing 1 [Source:MGI Symbol;Acc:MGI:2685233]	5.88818	2.6531	4.25976e-44	5.24707e-41
ENSMUSG00000015850	Adamtsl4	ADAMTS-like 4 [Source:MGI Symbol;Acc:MGI:2389008]	2.08918	5.1254	4.03853e-43	4.71275e-40
ENSMUSG00000093460	Six3os1	SIX homeobox 3, opposite strand 1 [Source:MGI Symbol;Acc:MGI:1925118]	9.85508	2.28654	1.69896e-42	1.88346e-39
ENSMUSG00000043453	Magea10	melanoma antigen family A, 10 [Source:MGI Symbol;Acc:MGI:3588211]	7.99105	2.31687	4.00355e-42	4.22699e-39
ENSMUSG00000033737	Fndc3c1	fibronectin type III domain containing 3C1 [Source:MGI Symbol;Acc:MGI:2685630]	-2.36229	4.93918	9.95985e-37	1.00377e-33
ENSMUSG00000070469	Adamtsl3	ADAMTS-like 3 [Source:MGI Symbol;Acc:MGI:3028499]	3.1623	4.07084	2.42616e-36	2.33882e-33
ENSMUSG00000031070	Mrgprf	MAS-related GPR, member F [Source:MGI Symbol;Acc:MGI:2384823]	6.91252	2.05028	2.6077e-36	2.40908e-33
ENSMUSG00000020042	Btbd11	BTB (POZ) domain containing 11 [Source:MGI Symbol;Acc:MGI:1921257]	1.49876	6.06052	4.48823e-36	3.98052e-33
ENSMUSG00000022221	Ripk3	receptor-interacting serine-threonine kinase 3 [Source:MGI Symbol;Acc:MGI:2154952]	-3.37069	4.15719	7.38095e-36	6.29425e-33
ENSMUSG00000037411	Serpine1	serine (or cysteine) peptidase inhibitor, clade E, member 1 [Source:MGI Symbol;Acc:MGI:97608]	3.14846	4.53825	2.84367e-35	2.33518e-32
ENSMUSG00000030074	Gxylt2	glucoside xylosyltransferase 2 [Source:MGI Symbol;Acc:MGI:2682940]	1.58099	6.77909	3.15523e-35	2.49849e-32
ENSMUSG00000052957	Gas1	growth arrest specific 1 [Source:MGI Symbol;Acc:MGI:95655]	2.56789	6.31551	2.38739e-34	1.82528e-31
ENSMUSG00000019970	Sgk1	serum/glucocorticoid regulated kinase 1 [Source:MGI Symbol;Acc:MGI:1340062]	1.8408	9.01347	9.14185e-34	6.75643e-31
ENSMUSG00000096966	Gm18336	predicted gene, 18336 [Source:MGI Symbol;Acc:MGI:5010521]	-3.1381	4.79201	1.42585e-32	1.01981e-29
ENSMUSG00000036206	Sh3bp4	SH3-domain binding protein 4 [Source:MGI Symbol;Acc:MGI:2138297]	-1.70993	6.31636	1.61119e-32	1.11635e-29
ENSMUSG00000023830	Igf2r	insulin-like growth factor 2 receptor [Source:MGI Symbol;Acc:MGI:96435]	1.89143	6.08147	2.11505e-32	1.42106e-29
ENSMUSG00000032024	Clmp	CXADR-like membrane protein [Source:MGI Symbol;Acc:MGI:1918816]	3.89731	3.15363	1.04642e-31	6.8239e-29
ENSMUSG00000035373	Ccl7	chemokine (C-C motif) ligand 7 [Source:MGI Symbol;Acc:MGI:99512]	3.49993	3.03883	4.91332e-31	3.11252e-28
ENSMUSG00000024855	Pacs1	phosphofurin acidic cluster sorting protein 1 [Source:MGI Symbol;Acc:MGI:1277113]	2.21157	4.86871	6.16017e-31	3.79398e-28
ENSMUSG00000018593	Sparc	secreted acidic cysteine rich glycoprotein [Source:MGI Symbol;Acc:MGI:98373]	1.64294	6.30286	5.68565e-30	3.40709e-27
ENSMUSG00000004105	Angptl2	angiopoietin-like 2 [Source:MGI Symbol;Acc:MGI:1347002]	1.98456	5.04854	6.38554e-30	3.72579e-27
ENSMUSG00000039168	Dap	death-associated protein [Source:MGI Symbol;Acc:MGI:1918190]	1.21946	7.69869	1.4637e-29	8.32135e-27
ENSMUSG00000021838	Samd4	sterile alpha motif domain containing 4 [Source:MGI Symbol;Acc:MGI:1921730]	1.39422	5.93472	2.0524e-29	1.13764e-26
ENSMUSG00000041358	Nutm1	NUT midline carcinoma, family member 1 [Source:MGI Symbol;Acc:MGI:2661384]	-6.66104	1.75229	4.9492e-29	2.67643e-26
ENSMUSG00000017723	Wfdc2	WAP four-disulfide core domain 2 [Source:MGI Symbol;Acc:MGI:1914951]	-2.52261	4.57863	5.81301e-29	3.06872e-26
ENSMUSG00000028675	Pnrc2	proline-rich nuclear receptor coactivator 2 [Source:MGI Symbol;Acc:MGI:106512]	2.77777	4.17642	1.45415e-28	7.49799e-26
ENSMUSG00000001418	Glmp	glycosylated lysosomal membrane protein [Source:MGI Symbol;Acc:MGI:1913318]	2.18	4.7368	2.64378e-28	1.33222e-25
ENSMUSG00000037348	Paqr7	progestin and adipoQ receptor family member VII [Source:MGI Symbol;Acc:MGI:1919154]	6.00889	1.69411	5.31458e-28	2.61855e-25
ENSMUSG00000112345	AC160401.1		9.09725	1.55863	6.79489e-28	3.27514e-25
ENSMUSG00000078952	Lncenc1	long non-coding RNA, embryonic stem cells expressed 1 [Source:MGI Symbol;Acc:MGI:3780541]	-1.82266	6.51904	7.0018e-28	3.30306e-25
ENSMUSG00000063672	Nkx6-3	NK6 homeobox 3 [Source:MGI Symbol;Acc:MGI:1921811]	6.42165	1.59678	2.08864e-27	9.64776e-25
ENSMUSG00000032769	Trpa1	transient receptor potential cation channel, subfamily A, member 1 [Source:MGI Symbol;Acc:MGI:3522699]	4.42496	2.39762	9.6225e-27	4.35408e-24
ENSMUSG00000022441	Efcab6	EF-hand calcium binding domain 6 [Source:MGI Symbol;Acc:MGI:1924877]	-1.72121	4.92586	1.47191e-26	6.52704e-24
ENSMUSG00000025743	Sdc3	syndecan 3 [Source:MGI Symbol;Acc:MGI:1349163]	2.78598	3.33449	3.13013e-26	1.36081e-23
ENSMUSG00000073433	Arhgdig	Rho GDP dissociation inhibitor (GDI) gamma [Source:MGI Symbol;Acc:MGI:108430]	6.80619	1.20259	1.45746e-25	6.21438e-23
ENSMUSG00000043079	Synpo	synaptopodin [Source:MGI Symbol;Acc:MGI:1099446]	3.03867	4.35147	2.35466e-25	9.85048e-23
ENSMUSG00000034457	Eda2r	ectodysplasin A2 receptor [Source:MGI Symbol;Acc:MGI:2442860]	3.1908	2.96364	2.5827e-25	1.06044e-22
ENSMUSG00000001119	Col6a1	collagen, type VI, alpha 1 [Source:MGI Symbol;Acc:MGI:88459]	3.60159	8.10895	2.81101e-25	1.13319e-22
ENSMUSG00000076441	Ass1	argininosuccinate synthetase 1 [Source:MGI Symbol;Acc:MGI:88090]	-3.03112	4.0698	4.62729e-25	1.83208e-22
ENSMUSG00000040907	Atp1a3	ATPase, Na+/K+ transporting, alpha 3 polypeptide [Source:MGI Symbol;Acc:MGI:88107]	-1.85803	5.35745	9.13275e-25	3.55248e-22
ENSMUSG00000017493	Igfbp4	insulin-like growth factor binding protein 4 [Source:MGI Symbol;Acc:MGI:96439]	1.37855	6.39168	3.12747e-24	1.19556e-21
ENSMUSG00000026259	Ngef	neuronal guanine nucleotide exchange factor [Source:MGI Symbol;Acc:MGI:1858414]	4.6317	1.6594	4.62708e-24	1.73884e-21
ENSMUSG00000024266	Adad2	adenosine deaminase domain containing 2 [Source:MGI Symbol;Acc:MGI:1923023]	2.93061	2.96769	2.4262e-23	8.96564e-21
ENSMUSG00000037279	Ovol2	ovo like zinc finger 2 [Source:MGI Symbol;Acc:MGI:1338039]	-2.9463	3.05495	2.99179e-23	1.08744e-20
ENSMUSG00000036111	Lmo1	LIM domain only 1 [Source:MGI Symbol;Acc:MGI:102812]	8.37325	0.895567	4.80987e-23	1.72007e-20
ENSMUSG00000064080	Fbln2	fibulin 2 [Source:MGI Symbol;Acc:MGI:95488]	3.21284	2.60493	6.36853e-23	2.24132e-20
ENSMUSG00000028226	Mmp16	matrix metallopeptidase 16 [Source:MGI Symbol;Acc:MGI:1276107]	3.05461	2.6518	1.02674e-22	3.55703e-20
ENSMUSG00000063011	Msln	mesothelin [Source:MGI Symbol;Acc:MGI:1888992]	-1.55946	7.51232	1.30656e-22	4.4289e-20
ENSMUSG00000046561	Arsj	arylsulfatase J [Source:MGI Symbol;Acc:MGI:2443513]	5.6223	1.32327	1.31836e-22	4.4289e-20
ENSMUSG00000031442	Mcf2l	mcf.2 transforming sequence-like [Source:MGI Symbol;Acc:MGI:103263]	2.25234	3.63658	1.19211e-21	3.94499e-19
ENSMUSG00000000567	Sox9	SRY (sex determining region Y)-box 9 [Source:MGI Symbol;Acc:MGI:98371]	2.0943	4.59857	1.64579e-21	5.36625e-19
ENSMUSG00000029821	Dfna5	deafness, autosomal dominant 5 (human) [Source:MGI Symbol;Acc:MGI:1889850]	-2.06978	4.0392	2.18534e-21	7.02223e-19
ENSMUSG00000021840	Mapk1ip1l	mitogen-activated protein kinase 1 interacting protein 1-like [Source:MGI Symbol;Acc:MGI:2444022]	1.01526	7.83664	2.43625e-21	7.71666e-19
ENSMUSG00000059901	Adamts14	a disintegrin-like and metallopeptidase (reprolysin type) with thrombospondin type 1 motif, 14 [Source:MGI Symbol;Acc:MGI:2179942]	1.30375	6.05651	2.48745e-21	7.76784e-19
ENSMUSG00000028776	Tinagl1	tubulointerstitial nephritis antigen-like 1 [Source:MGI Symbol;Acc:MGI:2137617]	-1.10182	6.67997	4.31765e-21	1.3207e-18
ENSMUSG00000007655	Cav1	caveolin 1, caveolae protein [Source:MGI Symbol;Acc:MGI:102709]	1.22815	7.75679	4.34832e-21	1.3207e-18
ENSMUSG00000001020	S100a4	S100 calcium binding protein A4 [Source:MGI Symbol;Acc:MGI:1330282]	1.7422	5.4208	4.96332e-21	1.48712e-18
ENSMUSG00000035299	Mid1	midline 1 [Source:MGI Symbol;Acc:MGI:1100537]	-1.14662	7.43233	1.28135e-20	3.78801e-18
ENSMUSG00000029814	Igf2bp3	insulin-like growth factor 2 mRNA binding protein 3 [Source:MGI Symbol;Acc:MGI:1890359]	-2.34049	3.83614	1.67067e-20	4.87395e-18
ENSMUSG00000067768	Xlr4b	X-linked lymphocyte-regulated 4B [Source:MGI Symbol;Acc:MGI:1350975]	4.63246	1.28013	1.86611e-20	5.37343e-18
ENSMUSG00000010122	Slc47a1	solute carrier family 47, member 1 [Source:MGI Symbol;Acc:MGI:1914723]	4.27307	1.95896	2.80902e-20	7.98482e-18
ENSMUSG00000025321	Itgb8	integrin beta 8 [Source:MGI Symbol;Acc:MGI:1338035]	5.72024	1.43108	3.15648e-20	8.75013e-18
ENSMUSG00000030654	Arl6ip1	ADP-ribosylation factor-like 6 interacting protein 1 [Source:MGI Symbol;Acc:MGI:1858943]	-2.12678	3.97733	3.15718e-20	8.75013e-18
ENSMUSG00000085471	4933423P22Rik	RIKEN cDNA 4933423P22 gene [Source:MGI Symbol;Acc:MGI:1918408]	8.19676	0.739863	3.39556e-20	9.29461e-18
ENSMUSG00000089774	Slc5a3	solute carrier family 5 (inositol transporters), member 3 [Source:MGI Symbol;Acc:MGI:1858226]	1.39707	6.9682	3.48645e-20	9.42702e-18
ENSMUSG00000034690	Nlrp4c	NLR family, pyrin domain containing 4C [Source:MGI Symbol;Acc:MGI:1890518]	-1.84589	5.44694	5.36495e-20	1.43315e-17
ENSMUSG00000024530	Prelid3a	PRELI domain containing 3A [Source:MGI Symbol;Acc:MGI:2442865]	8.1613	0.700049	8.26221e-20	2.18083e-17
ENSMUSG00000079349	Magea5	melanoma antigen, family A, 5 [Source:MGI Symbol;Acc:MGI:1333838]	8.83368	1.34077	9.6049e-20	2.50541e-17
ENSMUSG00000023885	Thbs2	thrombospondin 2 [Source:MGI Symbol;Acc:MGI:98738]	1.72243	6.4535	1.14408e-19	2.94959e-17
ENSMUSG00000095134	Mid1-ps1	midline 1, pseudogene 1 [Source:MGI Symbol;Acc:MGI:5780070]	-1.33204	5.94626	1.1681e-19	2.97692e-17
ENSMUSG00000053617	Sh3pxd2a	SH3 and PX domains 2A [Source:MGI Symbol;Acc:MGI:1298393]	1.07344	6.8314	1.35509e-19	3.41422e-17
ENSMUSG00000070738	Dgkd	diacylglycerol kinase, delta [Source:MGI Symbol;Acc:MGI:2138334]	-1.3339	7.9506	1.84905e-19	4.60642e-17
ENSMUSG00000042821	Snai1	snail family zinc finger 1 [Source:MGI Symbol;Acc:MGI:98330]	1.48769	5.04168	2.02378e-19	4.9857e-17
ENSMUSG00000005501	Usp40	ubiquitin specific peptidase 40 [Source:MGI Symbol;Acc:MGI:2443184]	-1.20984	6.87689	3.62345e-19	8.82847e-17
ENSMUSG00000025330	Padi4	peptidyl arginine deiminase, type IV [Source:MGI Symbol;Acc:MGI:1338898]	-1.62298	4.9954	3.86707e-19	9.31965e-17
ENSMUSG00000001870	Ltbp1	latent transforming growth factor beta binding protein 1 [Source:MGI Symbol;Acc:MGI:109151]	-1.21552	6.68464	5.25704e-19	1.25332e-16
ENSMUSG00000072812	Ahnak2	AHNAK nucleoprotein 2 [Source:MGI Symbol;Acc:MGI:2144831]	2.57097	3.13434	5.8917e-19	1.38969e-16
ENSMUSG00000022340	Sybu	syntabulin (syntaxin-interacting) [Source:MGI Symbol;Acc:MGI:2442392]	2.29124	3.23743	9.60548e-19	2.24182e-16
ENSMUSG00000097336	Fendrr	Foxf1 adjacent non-coding developmental regulatory RNA [Source:MGI Symbol;Acc:MGI:1916040]	2.43693	2.84308	1.02072e-18	2.35743e-16
ENSMUSG00000046818	Ddit4l	DNA-damage-inducible transcript 4-like [Source:MGI Symbol;Acc:MGI:1920534]	3.07351	3.48009	1.24496e-18	2.84571e-16
ENSMUSG00000032014	Oaf	out at first homolog [Source:MGI Symbol;Acc:MGI:94852]	3.82693	1.34801	1.93661e-18	4.38149e-16
ENSMUSG00000004562	Arhgef40	Rho guanine nucleotide exchange factor (GEF) 40 [Source:MGI Symbol;Acc:MGI:2685515]	1.24548	7.1974	2.86561e-18	6.41781e-16
ENSMUSG00000006800	Sulf2	sulfatase 2 [Source:MGI Symbol;Acc:MGI:1919293]	2.56909	5.23507	3.815e-18	8.45862e-16
ENSMUSG00000020080	Hkdc1	hexokinase domain containing 1 [Source:MGI Symbol;Acc:MGI:2384910]	3.71794	1.66372	4.36333e-18	9.57859e-16
ENSMUSG00000029838	Ptn	pleiotrophin [Source:MGI Symbol;Acc:MGI:97804]	-2.57887	4.96807	5.93806e-18	1.27824e-15
ENSMUSG00000023328	Ache	acetylcholinesterase [Source:MGI Symbol;Acc:MGI:87876]	2.71593	2.35062	5.88652e-18	1.27824e-15
ENSMUSG00000042331	Specc1	sperm antigen with calponin homology and coiled-coil domains 1 [Source:MGI Symbol;Acc:MGI:2442356]	-1.24033	6.13638	6.03929e-18	1.28753e-15
ENSMUSG00000054662	Ano9	anoctamin 9 [Source:MGI Symbol;Acc:MGI:1918595]	-2.21449	3.50362	6.62767e-18	1.39951e-15
ENSMUSG00000033770	Clcnka	chloride channel, voltage-sensitive Ka [Source:MGI Symbol;Acc:MGI:1329026]	-2.86244	2.33286	8.96448e-18	1.8751e-15
ENSMUSG00000045658	Pid1	phosphotyrosine interaction domain containing 1 [Source:MGI Symbol;Acc:MGI:2138391]	6.84372	1.24364	1.00037e-17	2.07292e-15
ENSMUSG00000041180	Hectd2	HECT domain E3 ubiquitin protein ligase 2 [Source:MGI Symbol;Acc:MGI:2442663]	1.94396	3.79793	1.05556e-17	2.16702e-15
ENSMUSG00000043903	Zfp469	zinc finger protein 469 [Source:MGI Symbol;Acc:MGI:2684868]	2.8799	2.74371	1.09925e-17	2.23601e-15
ENSMUSG00000008153	Clstn3	calsyntenin 3 [Source:MGI Symbol;Acc:MGI:2178323]	-1.17272	6.18875	1.32619e-17	2.67311e-15
ENSMUSG00000027293	Ehd4	EH-domain containing 4 [Source:MGI Symbol;Acc:MGI:1919619]	-0.9883	6.26677	1.44363e-17	2.8834e-15
ENSMUSG00000025038	Efhc2	EF-hand domain (C-terminal) containing 2 [Source:MGI Symbol;Acc:MGI:1921655]	-1.86017	4.18898	1.45652e-17	2.8834e-15
ENSMUSG00000059336	Slc14a1	solute carrier family 14 (urea transporter), member 1 [Source:MGI Symbol;Acc:MGI:1351654]	2.78668	2.29078	1.77143e-17	3.47576e-15
ENSMUSG00000029381	Shroom3	shroom family member 3 [Source:MGI Symbol;Acc:MGI:1351655]	-4.10063	1.92559	2.02962e-17	3.94744e-15
ENSMUSG00000090841	Myl6	myosin, light polypeptide 6, alkali, smooth muscle and non-muscle [Source:MGI Symbol;Acc:MGI:109318]	0.934011	7.61782	2.11076e-17	4.06954e-15
ENSMUSG00000105954	Gm42793	predicted gene 42793 [Source:MGI Symbol;Acc:MGI:5662930]	2.73888	2.56657	3.95988e-17	7.56884e-15
ENSMUSG00000021843	Ktn1	kinectin 1 [Source:MGI Symbol;Acc:MGI:109153]	0.949071	7.69441	4.23796e-17	8.03111e-15
ENSMUSG00000029659	Medag	mesenteric estrogen dependent adipogenesis [Source:MGI Symbol;Acc:MGI:1917967]	7.9357	0.496748	9.13914e-17	1.71723e-14
ENSMUSG00000039646	Vasn	vasorin [Source:MGI Symbol;Acc:MGI:2177651]	2.25554	4.89283	1.41294e-16	2.63259e-14
ENSMUSG00000068566	Myadm	myeloid-associated differentiation marker [Source:MGI Symbol;Acc:MGI:1355332]	-0.930069	6.86188	1.71929e-16	3.17667e-14
ENSMUSG00000021732	Fgf10	fibroblast growth factor 10 [Source:MGI Symbol;Acc:MGI:1099809]	2.62564	2.82031	2.14783e-16	3.93568e-14
ENSMUSG00000100862	Gm10925	predicted gene 10925 [Source:MGI Symbol;Acc:MGI:3809095]	0.887399	11.666	2.65639e-16	4.82765e-14
ENSMUSG00000020108	Ddit4	DNA-damage-inducible transcript 4 [Source:MGI Symbol;Acc:MGI:1921997]	1.15712	6.38013	3.00981e-16	5.39002e-14
ENSMUSG00000034330	Plcg2	phospholipase C, gamma 2 [Source:MGI Symbol;Acc:MGI:97616]	0.956259	7.08055	3.01444e-16	5.39002e-14
ENSMUSG00000050953	Gja1	gap junction protein, alpha 1 [Source:MGI Symbol;Acc:MGI:95713]	0.907315	7.13983	3.60328e-16	6.39135e-14
ENSMUSG00000022324	Matn2	matrilin 2 [Source:MGI Symbol;Acc:MGI:109613]	1.86374	4.7251	4.08376e-16	7.18611e-14
ENSMUSG00000034551	Hdx	highly divergent homeobox [Source:MGI Symbol;Acc:MGI:2685226]	5.93906	0.425348	4.38187e-16	7.61242e-14
ENSMUSG00000026360	Rgs2	regulator of G-protein signaling 2 [Source:MGI Symbol;Acc:MGI:1098271]	3.49167	2.61737	4.39469e-16	7.61242e-14
ENSMUSG00000025650	Col7a1	collagen, type VII, alpha 1 [Source:MGI Symbol;Acc:MGI:88462]	-1.44167	6.09091	4.78195e-16	8.21902e-14
ENSMUSG00000040415	Dtx3	deltex 3, E3 ubiquitin ligase [Source:MGI Symbol;Acc:MGI:2135752]	0.970164	5.96843	6.20704e-16	1.05863e-13
ENSMUSG00000020099	Unc5b	unc-5 netrin receptor B [Source:MGI Symbol;Acc:MGI:894703]	-1.66575	6.62872	6.39488e-16	1.08235e-13
ENSMUSG00000027199	Gatm	glycine amidinotransferase (L-arginine:glycine amidinotransferase) [Source:MGI Symbol;Acc:MGI:1914342]	-1.13941	5.67983	9.69082e-16	1.62776e-13
ENSMUSG00000027864	Ptgfrn	prostaglandin F2 receptor negative regulator [Source:MGI Symbol;Acc:MGI:1277114]	-1.08423	6.47621	1.473e-15	2.45559e-13
ENSMUSG00000002997	Prkar2b	protein kinase, cAMP dependent regulatory, type II beta [Source:MGI Symbol;Acc:MGI:97760]	1.10756	6.06657	1.53123e-15	2.53361e-13
ENSMUSG00000033307	Mif	macrophage migration inhibitory factor (glycosylation-inhibiting factor) [Source:MGI Symbol;Acc:MGI:96982]	0.833204	8.30424	2.37819e-15	3.90587e-13
ENSMUSG00000006179	Prss16	protease, serine 16 (thymus) [Source:MGI Symbol;Acc:MGI:1859181]	-2.04914	2.96491	2.56851e-15	4.17553e-13
ENSMUSG00000038119	Cdon	cell adhesion molecule-related/down-regulated by oncogenes [Source:MGI Symbol;Acc:MGI:1926387]	-1.4707	5.34484	2.58004e-15	4.17553e-13
ENSMUSG00000027230	Creb3l1	cAMP responsive element binding protein 3-like 1 [Source:MGI Symbol;Acc:MGI:1347062]	3.19879	1.46201	3.52434e-15	5.66244e-13
ENSMUSG00000007817	Zmiz1	zinc finger, MIZ-type containing 1 [Source:MGI Symbol;Acc:MGI:3040693]	0.890174	7.50336	4.2059e-15	6.70887e-13
ENSMUSG00000032179	Bmp5	bone morphogenetic protein 5 [Source:MGI Symbol;Acc:MGI:88181]	6.12006	0.595575	4.66867e-15	7.39384e-13
ENSMUSG00000026494	Kif26b	kinesin family member 26B [Source:MGI Symbol;Acc:MGI:2447076]	-1.4668	5.80958	5.14485e-15	8.09018e-13
ENSMUSG00000008136	Fhl2	four and a half LIM domains 2 [Source:MGI Symbol;Acc:MGI:1338762]	-1.36919	4.58286	5.65671e-15	8.83243e-13
ENSMUSG00000026289	Atg16l1	autophagy related 16-like 1 (S. cerevisiae) [Source:MGI Symbol;Acc:MGI:1924290]	-1.13003	6.88545	6.80693e-15	1.05541e-12
ENSMUSG00000020241	Col6a2	collagen, type VI, alpha 2 [Source:MGI Symbol;Acc:MGI:88460]	2.60542	6.61455	6.93219e-15	1.06736e-12
ENSMUSG00000042367	Gjb3	gap junction protein, beta 3 [Source:MGI Symbol;Acc:MGI:95721]	-1.32342	5.1363	7.3276e-15	1.12047e-12
ENSMUSG00000036564	Ndrg4	N-myc downstream regulated gene 4 [Source:MGI Symbol;Acc:MGI:2384590]	-1.29859	5.34945	8.72008e-15	1.32426e-12
ENSMUSG00000056602	Fry	FRY microtubule binding protein [Source:MGI Symbol;Acc:MGI:2443895]	-1.55039	4.36335	1.03571e-14	1.56216e-12
ENSMUSG00000022912	Pros1	protein S (alpha) [Source:MGI Symbol;Acc:MGI:1095733]	2.00383	3.05151	1.15722e-14	1.73364e-12
ENSMUSG00000048000	Gigyf2	GRB10 interacting GYF protein 2 [Source:MGI Symbol;Acc:MGI:2138584]	-1.22721	7.78413	1.16505e-14	1.73366e-12
ENSMUSG00000029716	Tfr2	transferrin receptor 2 [Source:MGI Symbol;Acc:MGI:1354956]	-2.88363	1.98951	1.22041e-14	1.80393e-12
ENSMUSG00000093674	Rpl41	ribosomal protein L41 [Source:MGI Symbol;Acc:MGI:1915195]	0.85857	10.1563	1.2838e-14	1.88507e-12
ENSMUSG00000058254	Tspan7	tetraspanin 7 [Source:MGI Symbol;Acc:MGI:1298407]	-2.12711	3.19245	1.66356e-14	2.42662e-12
ENSMUSG00000026254	Eif4e2	eukaryotic translation initiation factor 4E member 2 [Source:MGI Symbol;Acc:MGI:1914440]	-1.14593	7.7217	1.96025e-14	2.8407e-12
ENSMUSG00000031362	Xlr4c	X-linked lymphocyte-regulated 4C [Source:MGI Symbol;Acc:MGI:3574099]	4.52978	0.684606	2.43987e-14	3.51278e-12
ENSMUSG00000003585	Sec14l2	SEC14-like lipid binding 2 [Source:MGI Symbol;Acc:MGI:1915065]	-1.28009	4.83765	2.8684e-14	4.1031e-12
ENSMUSG00000026185	Igfbp5	insulin-like growth factor binding protein 5 [Source:MGI Symbol;Acc:MGI:96440]	-3.31961	2.64064	3.09538e-14	4.39941e-12
ENSMUSG00000027797	Dclk1	doublecortin-like kinase 1 [Source:MGI Symbol;Acc:MGI:1330861]	2.4482	2.96652	3.89772e-14	5.50021e-12
ENSMUSG00000031273	Col4a6	collagen, type IV, alpha 6 [Source:MGI Symbol;Acc:MGI:2152695]	-2.34753	2.35559	3.91951e-14	5.50021e-12
ENSMUSG00000037572	Wdhd1	WD repeat and HMG-box DNA binding protein 1 [Source:MGI Symbol;Acc:MGI:2443514]	0.845504	7.43074	4.04115e-14	5.63525e-12
ENSMUSG00000056758	Hmga2	high mobility group AT-hook 2 [Source:MGI Symbol;Acc:MGI:101761]	0.948408	5.76171	5.05869e-14	7.01008e-12
ENSMUSG00000058070	Eml1	echinoderm microtubule associated protein like 1 [Source:MGI Symbol;Acc:MGI:1915769]	2.1276	3.09397	5.29488e-14	7.2918e-12
ENSMUSG00000037892	Pcdh18	protocadherin 18 [Source:MGI Symbol;Acc:MGI:1920423]	-1.58653	4.90387	5.85945e-14	8.01949e-12
ENSMUSG00000021127	Zfp36l1	zinc finger protein 36, C3H type-like 1 [Source:MGI Symbol;Acc:MGI:107946]	1.24548	6.07851	6.36327e-14	8.65561e-12
ENSMUSG00000030465	Psd3	pleckstrin and Sec7 domain containing 3 [Source:MGI Symbol;Acc:MGI:1918215]	1.97869	3.93455	6.61447e-14	8.94244e-12
ENSMUSG00000026240	Cops7b	COP9 signalosome subunit 7B [Source:MGI Symbol;Acc:MGI:1349388]	-1.08476	6.04863	9.33303e-14	1.25413e-11
ENSMUSG00000037706	Cd81	CD81 antigen [Source:MGI Symbol;Acc:MGI:1096398]	1.2195	6.76629	1.12534e-13	1.50308e-11
ENSMUSG00000019467	Arhgef25	Rho guanine nucleotide exchange factor (GEF) 25 [Source:MGI Symbol;Acc:MGI:1277173]	1.05935	5.50883	1.2459e-13	1.65413e-11
ENSMUSG00000047220	Ccdc36	coiled-coil domain containing 36 [Source:MGI Symbol;Acc:MGI:3612242]	-3.47099	1.19543	1.31109e-13	1.73032e-11
ENSMUSG00000063919	Srrm4	serine/arginine repetitive matrix 4 [Source:MGI Symbol;Acc:MGI:1916205]	-3.16033	1.34335	1.49046e-13	1.95541e-11
ENSMUSG00000028063	Lmna	lamin A [Source:MGI Symbol;Acc:MGI:96794]	0.766979	9.094	1.61007e-13	2.09991e-11
ENSMUSG00000041046	Ramp3	receptor (calcitonin) activity modifying protein 3 [Source:MGI Symbol;Acc:MGI:1860292]	1.15287	5.70888	1.80785e-13	2.34407e-11
ENSMUSG00000073012	Fnd3c2	fibronectin type III domain containing 3C2 [Source:MGI Symbol;Acc:MGI:2685621]	-3.5721	0.783987	2.43874e-13	3.1437e-11
ENSMUSG00000022747	St3gal6	ST3 beta-galactoside alpha-2,3-sialyltransferase 6 [Source:MGI Symbol;Acc:MGI:1888707]	-1.55435	3.79992	2.68386e-13	3.43968e-11
ENSMUSG00000001510	Dlx3	distal-less homeobox 3 [Source:MGI Symbol;Acc:MGI:94903]	5.01886	0.327298	2.76204e-13	3.51953e-11
ENSMUSG00000018417	Myo1b	myosin IB [Source:MGI Symbol;Acc:MGI:107752]	-1.21968	5.29153	3.09548e-13	3.92189e-11
ENSMUSG00000037940	Inpp4b	inositol polyphosphate-4-phosphatase, type II [Source:MGI Symbol;Acc:MGI:2158925]	-1.01638	6.09282	4.12853e-13	5.20101e-11
ENSMUSG00000022488	Nckap1l	NCK associated protein 1 like [Source:MGI Symbol;Acc:MGI:1926063]	1.59291	4.60876	4.53101e-13	5.67579e-11
ENSMUSG00000024981	Acsl5	acyl-CoA synthetase long-chain family member 5 [Source:MGI Symbol;Acc:MGI:1919129]	1.60879	4.95822	4.78674e-13	5.96245e-11
ENSMUSG00000054932	Afp	alpha fetoprotein [Source:MGI Symbol;Acc:MGI:87951]	-1.07979	5.42188	5.01897e-13	6.21679e-11
ENSMUSG00000068923	Syt11	synaptotagmin XI [Source:MGI Symbol;Acc:MGI:1859547]	1.84215	3.19716	5.17858e-13	6.37886e-11
ENSMUSG00000026589	Sec16b	SEC16 homolog B (S. cerevisiae) [Source:MGI Symbol;Acc:MGI:2148802]	3.67144	1.32682	5.47704e-13	6.70922e-11
ENSMUSG00000020205	Phlda1	pleckstrin homology like domain, family A, member 1 [Source:MGI Symbol;Acc:MGI:1096880]	1.57344	5.43325	6.56721e-13	8.00045e-11
ENSMUSG00000068747	Sort1	sortilin 1 [Source:MGI Symbol;Acc:MGI:1338015]	3.23944	1.25522	6.91739e-13	8.381e-11
ENSMUSG00000111147	AC160562.1		7.24861	-0.0886216	7.48303e-13	9.01705e-11
ENSMUSG00000028583	Pdpn	podoplanin [Source:MGI Symbol;Acc:MGI:103098]	-2.6154	1.7905	8.05512e-13	9.65395e-11
ENSMUSG00000110569	Gm18860	predicted gene, 18860 [Source:MGI Symbol;Acc:MGI:5011045]	-3.81275	1.12596	9.13838e-13	1.08933e-10
ENSMUSG00000021190	Lgmn	legumain [Source:MGI Symbol;Acc:MGI:1330838]	-0.90962	5.82885	9.2518e-13	1.09696e-10
ENSMUSG00000064267	Hvcn1	hydrogen voltage-gated channel 1 [Source:MGI Symbol;Acc:MGI:1921346]	-1.51044	4.01513	1.2196e-12	1.43835e-10
ENSMUSG00000030587	2200002D01Rik	RIKEN cDNA 2200002D01 gene [Source:MGI Symbol;Acc:MGI:1919525]	-2.59561	1.61613	1.28036e-12	1.50202e-10
ENSMUSG00000001588	Acap1	ArfGAP with coiled-coil, ankyrin repeat and PH domains 1 [Source:MGI Symbol;Acc:MGI:2388270]	-1.91672	2.58942	1.42289e-12	1.66044e-10
ENSMUSG00000006728	Cdk4	cyclin-dependent kinase 4 [Source:MGI Symbol;Acc:MGI:88357]	0.780599	8.58723	1.45399e-12	1.68784e-10
ENSMUSG00000048379	Socs4	suppressor of cytokine signaling 4 [Source:MGI Symbol;Acc:MGI:1914546]	0.965399	5.87904	1.4935e-12	1.72468e-10
ENSMUSG00000029334	Prkg2	protein kinase, cGMP-dependent, type II [Source:MGI Symbol;Acc:MGI:108173]	-1.44224	4.50223	1.77076e-12	2.03427e-10
ENSMUSG00000029484	Anxa3	annexin A3 [Source:MGI Symbol;Acc:MGI:1201378]	-0.890062	6.9863	1.94588e-12	2.22392e-10
ENSMUSG00000042216	Sgsm1	small G protein signaling modulator 1 [Source:MGI Symbol;Acc:MGI:107320]	-0.915875	6.04567	1.97546e-12	2.24615e-10
ENSMUSG00000032501	Trib1	tribbles pseudokinase 1 [Source:MGI Symbol;Acc:MGI:2443397]	1.96352	5.53211	2.06791e-12	2.33927e-10
ENSMUSG00000020181	Nav3	neuron navigator 3 [Source:MGI Symbol;Acc:MGI:2183703]	0.857173	6.37391	2.13792e-12	2.39623e-10
ENSMUSG00000052485	Tmem171	transmembrane protein 171 [Source:MGI Symbol;Acc:MGI:2685751]	-2.51181	1.63526	2.13988e-12	2.39623e-10
ENSMUSG00000051950	B3glct	beta-3-glucosyltransferase [Source:MGI Symbol;Acc:MGI:2685903]	0.986456	5.42588	2.15803e-12	2.40442e-10
ENSMUSG00000022489	Pde1b	phosphodiesterase 1B, Ca2+-calmodulin dependent [Source:MGI Symbol;Acc:MGI:97523]	2.57349	1.87018	2.18396e-12	2.42114e-10
ENSMUSG00000035900	Gramd4	GRAM domain containing 4 [Source:MGI Symbol;Acc:MGI:2676308]	1.47385	4.4448	2.30708e-12	2.54491e-10
ENSMUSG00000022484	Hoxc10	homeobox C10 [Source:MGI Symbol;Acc:MGI:96192]	-2.33236	1.99708	2.35607e-12	2.58608e-10
ENSMUSG00000032911	Cspg4	chondroitin sulfate proteoglycan 4 [Source:MGI Symbol;Acc:MGI:2153093]	1.84302	3.08144	2.43767e-12	2.66246e-10
ENSMUSG00000020052	Ascl1	achaete-scute family bHLH transcription factor 1 [Source:MGI Symbol;Acc:MGI:96919]	2.65194	2.34344	3.092e-12	3.36057e-10
ENSMUSG00000036356	Csgalnact1	chondroitin sulfate N-acetylgalactosaminyltransferase 1 [Source:MGI Symbol;Acc:MGI:2442354]	3.3127	1.22876	3.39894e-12	3.67616e-10
ENSMUSG00000050310	Rictor	RPTOR independent companion of MTOR, complex 2 [Source:MGI Symbol;Acc:MGI:1926007]	0.827716	6.20873	3.48355e-12	3.74938e-10
ENSMUSG00000021910	Nisch	nischarin [Source:MGI Symbol;Acc:MGI:1928323]	0.80216	8.64708	3.74036e-12	4.00634e-10
ENSMUSG00000091243	Vgll3	vestigial like family member 3 [Source:MGI Symbol;Acc:MGI:1920819]	-2.06497	2.31677	4.11687e-12	4.38843e-10
ENSMUSG00000026536	Ifi211	interferon activated gene 211 [Source:MGI Symbol;Acc:MGI:3041120]	-2.73091	4.03145	4.27726e-12	4.51597e-10
ENSMUSG00000014198	Zfp385c	zinc finger protein 385C [Source:MGI Symbol;Acc:MGI:3608347]	5.56583	0.116946	4.26055e-12	4.51597e-10
ENSMUSG00000025089	Gfra1	glial cell line derived neurotrophic factor family receptor alpha 1 [Source:MGI Symbol;Acc:MGI:1100842]	1.83619	3.34388	4.41216e-12	4.63632e-10
ENSMUSG00000040462	Os9	amplified in osteosarcoma [Source:MGI Symbol;Acc:MGI:1924301]	0.824343	6.16848	5.93866e-12	6.18178e-10
ENSMUSG00000022257	Laptm4b	lysosomal-associated protein transmembrane 4B [Source:MGI Symbol;Acc:MGI:1890494]	0.882296	6.85939	5.92134e-12	6.18178e-10
ENSMUSG00000018507	Trpv2	transient receptor potential cation channel, subfamily V, member 2 [Source:MGI Symbol;Acc:MGI:1341836]	1.03865	5.40049	6.08616e-12	6.30571e-10
ENSMUSG00000029380	Cxcl1	chemokine (C-X-C motif) ligand 1 [Source:MGI Symbol;Acc:MGI:108068]	1.62293	4.56539	7.94456e-12	8.19288e-10
ENSMUSG00000028885	Smpdl3b	sphingomyelin phosphodiesterase, acid-like 3B [Source:MGI Symbol;Acc:MGI:1916022]	1.44281	4.72022	8.05836e-12	8.27175e-10
ENSMUSG00000022261	Sdc2	syndecan 2 [Source:MGI Symbol;Acc:MGI:1349165]	0.850168	5.92173	9.4084e-12	9.61305e-10
ENSMUSG00000042942	Greb1l	growth regulation by estrogen in breast cancer-like [Source:MGI Symbol;Acc:MGI:3576497]	-1.29347	4.2643	1.04597e-11	1.06382e-09
ENSMUSG00000061983	Rps12	ribosomal protein S12 [Source:MGI Symbol;Acc:MGI:98105]	0.759144	8.56188	1.06381e-11	1.07703e-09
ENSMUSG00000102070	Gm28661	predicted gene 28661 [Source:MGI Symbol;Acc:MGI:5579367]	0.736457	11.2776	1.07211e-11	1.08049e-09
ENSMUSG00000034402	Kcnh5	potassium voltage-gated channel, subfamily H (eag-related), member 5 [Source:MGI Symbol;Acc:MGI:3584508]	3.29458	0.779583	1.17414e-11	1.17797e-09
ENSMUSG00000015759	Cnih1	cornichon family AMPA receptor auxiliary protein 1 [Source:MGI Symbol;Acc:MGI:1277202]	0.775521	7.11954	1.33169e-11	1.33001e-09
ENSMUSG00000036473	Tbc1d24	TBC1 domain family, member 24 [Source:MGI Symbol;Acc:MGI:2443456]	1.30146	4.40792	1.36218e-11	1.35437e-09
ENSMUSG00000101249	Gm29216	predicted gene 29216 [Source:MGI Symbol;Acc:MGI:5579922]	0.740877	11.6258	1.37715e-11	1.36313e-09
ENSMUSG00000031557	Plekha2	pleckstrin homology domain-containing, family A (phosphoinositide binding specific) member 2 [Source:MGI Symbol;Acc:MGI:1928144]	-0.976855	6.38958	1.38761e-11	1.36739e-09
ENSMUSG00000040640	Erc2	ELKS/RAB6-interacting/CAST family member 2 [Source:MGI Symbol;Acc:MGI:1098749]	7.11472	-0.196315	1.40419e-11	1.3776e-09
ENSMUSG00000026875	Traf1	TNF receptor-associated factor 1 [Source:MGI Symbol;Acc:MGI:101836]	-1.80158	3.89505	1.59336e-11	1.5563e-09
ENSMUSG00000020473	Aebp1	AE binding protein 1 [Source:MGI Symbol;Acc:MGI:1197012]	0.860795	7.33364	1.64929e-11	1.60387e-09
ENSMUSG00000083563	Gm13340	predicted gene 13340 [Source:MGI Symbol;Acc:MGI:3650227]	0.752448	11.34	1.72371e-11	1.66891e-09
ENSMUSG00000083863	Gm13341	predicted gene 13341 [Source:MGI Symbol;Acc:MGI:3650228]	0.743974	9.36463	1.7542e-11	1.69105e-09
ENSMUSG00000032826	Ank2	ankyrin 2, brain [Source:MGI Symbol;Acc:MGI:88025]	0.797652	6.25827	1.90524e-11	1.8287e-09
ENSMUSG00000046761	Fam83h	family with sequence similarity 83, member H [Source:MGI Symbol;Acc:MGI:2145900]	-1.56566	3.25423	2.15509e-11	2.0596e-09
ENSMUSG00000078429	Ctdsp2	CTD (carboxy-terminal domain, RNA polymerase II, polypeptide A) small phosphatase 2 [Source:MGI Symbol;Acc:MGI:1098748]	0.877	5.99613	2.29095e-11	2.18004e-09
ENSMUSG00000034667	Xpot	exportin, tRNA (nuclear export receptor for tRNAs) [Source:MGI Symbol;Acc:MGI:1920442]	0.733743	8.04195	2.5924e-11	2.4459e-09
ENSMUSG00000032372	Plscr2	phospholipid scramblase 2 [Source:MGI Symbol;Acc:MGI:1270860]	-3.47555	0.977522	2.58545e-11	2.4459e-09
ENSMUSG00000049670	Morn4	MORN repeat containing 4 [Source:MGI Symbol;Acc:MGI:2449568]	5.36417	-0.0634774	3.1231e-11	2.93412e-09
ENSMUSG00000029108	Pcdh7	protocadherin 7 [Source:MGI Symbol;Acc:MGI:1860487]	-1.43448	3.75218	3.15828e-11	2.95466e-09
ENSMUSG00000041695	Kcnj2	potassium inwardly-rectifying channel, subfamily J, member 2 [Source:MGI Symbol;Acc:MGI:104744]	-3.12735	0.809375	3.59441e-11	3.34854e-09
ENSMUSG00000082193	Rpl5-ps1	ribosomal protein L5, pseudogene 1 [Source:MGI Symbol;Acc:MGI:3647110]	5.7871	6.58749	3.78397e-11	3.51038e-09
ENSMUSG00000074151	Nlrc5	NLR family, CARD domain containing 5 [Source:MGI Symbol;Acc:MGI:3612191]	-1.37616	4.44059	4.28316e-11	3.95693e-09
ENSMUSG00000037664	Cdkn1c	cyclin-dependent kinase inhibitor 1C (P57) [Source:MGI Symbol;Acc:MGI:104564]	3.00187	0.874338	4.4003e-11	4.04828e-09
ENSMUSG00000024238	Zeb1	zinc finger E-box binding homeobox 1 [Source:MGI Symbol;Acc:MGI:1344313]	1.3391	4.26268	4.64628e-11	4.25691e-09
ENSMUSG00000033149	Phldb2	pleckstrin homology like domain, family B, member 2 [Source:MGI Symbol;Acc:MGI:2444981]	-1.2138	4.45667	5.14772e-11	4.69692e-09
ENSMUSG00000029311	Hsd17b11	hydroxysteroid (17-beta) dehydrogenase 11 [Source:MGI Symbol;Acc:MGI:2149821]	4.91011	0.228135	5.3387e-11	4.85122e-09
ENSMUSG00000021457	Syk	spleen tyrosine kinase [Source:MGI Symbol;Acc:MGI:99515]	-2.97905	1.27699	5.61084e-11	5.07769e-09
ENSMUSG00000025085	Ablim1	actin-binding LIM protein 1 [Source:MGI Symbol;Acc:MGI:1194500]	-1.91041	2.70634	6.01218e-11	5.41878e-09
ENSMUSG00000019853	Hebp2	heme binding protein 2 [Source:MGI Symbol;Acc:MGI:1860084]	7.34356	-0.00900477	6.67963e-11	5.99598e-09
ENSMUSG00000035385	Ccl2	chemokine (C-C motif) ligand 2 [Source:MGI Symbol;Acc:MGI:98259]	1.46643	6.64207	7.03382e-11	6.26321e-09
ENSMUSG00000061878	Sphk1	sphingosine kinase 1 [Source:MGI Symbol;Acc:MGI:1316649]	-2.97437	1.2871	7.03043e-11	6.26321e-09
ENSMUSG00000028159	Dapp1	dual adaptor for phosphotyrosine and 3-phosphoinositides 1 [Source:MGI Symbol;Acc:MGI:1347063]	-3.32784	0.728977	7.20361e-11	6.38873e-09
ENSMUSG00000099375	Gm28187	predicted gene 28187 [Source:MGI Symbol;Acc:MGI:5578893]	1.85961	3.53383	8.13137e-11	7.18282e-09
ENSMUSG00000019558	Slc6a8	solute carrier family 6 (neurotransmitter transporter, creatine), member 8 [Source:MGI Symbol;Acc:MGI:2147834]	0.808909	6.16535	9.03859e-11	7.95252e-09
ENSMUSG00000071552	Tigit	T cell immunoreceptor with Ig and ITIM domains [Source:MGI Symbol;Acc:MGI:3642260]	-3.02832	2.05062	9.28664e-11	8.13847e-09
ENSMUSG00000056656	Apol8	apolipoprotein L 8 [Source:MGI Symbol;Acc:MGI:2444921]	-2.07123	3.41339	9.77852e-11	8.5358e-09
ENSMUSG00000020186	Csrp2	cysteine and glycine-rich protein 2 [Source:MGI Symbol;Acc:MGI:1202907]	0.985266	5.09814	1.21685e-10	1.05804e-08
ENSMUSG00000032899	Styk1	serine/threonine/tyrosine kinase 1 [Source:MGI Symbol;Acc:MGI:2141396]	-1.08959	4.80226	1.2401e-10	1.07405e-08
ENSMUSG00000032313	Tmem266	transmembrane protein 266 [Source:MGI Symbol;Acc:MGI:2142980]	3.92995	0.192454	1.31968e-10	1.13852e-08
ENSMUSG00000049775	Tmsb4x	thymosin, beta 4, X chromosome [Source:MGI Symbol;Acc:MGI:99510]	7.32122	-0.0143843	1.37581e-10	1.18234e-08
ENSMUSG00000030208	Emp1	epithelial membrane protein 1 [Source:MGI Symbol;Acc:MGI:107941]	0.895043	7.33087	1.40191e-10	1.20012e-08
ENSMUSG00000039109	F13a1	coagulation factor XIII, A1 subunit [Source:MGI Symbol;Acc:MGI:1921395]	-4.02646	0.883954	1.42471e-10	1.21495e-08
ENSMUSG00000044528	Tram1l1	translocation associated membrane protein 1-like 1 [Source:MGI Symbol;Acc:MGI:2443503]	7.26341	-0.0705868	1.48252e-10	1.2594e-08
ENSMUSG00000026825	Dnm1	dynamin 1 [Source:MGI Symbol;Acc:MGI:107384]	1.56994	4.34565	1.4987e-10	1.26829e-08
ENSMUSG00000033249	Hsf4	heat shock transcription factor 4 [Source:MGI Symbol;Acc:MGI:1347058]	1.93828	2.90913	1.50472e-10	1.26854e-08
ENSMUSG00000030075	Cntn3	contactin 3 [Source:MGI Symbol;Acc:MGI:99534]	0.834469	7.06198	1.52233e-10	1.27853e-08
ENSMUSG00000048440	Cyp4f16	cytochrome P450, family 4, subfamily f, polypeptide 16 [Source:MGI Symbol;Acc:MGI:1917351]	-1.50424	3.61668	1.58603e-10	1.327e-08
ENSMUSG00000028926	Cdk14	cyclin-dependent kinase 14 [Source:MGI Symbol;Acc:MGI:894318]	1.11108	5.32225	1.62593e-10	1.35526e-08
ENSMUSG00000002565	Scin	scinderin [Source:MGI Symbol;Acc:MGI:1306794]	-3.14288	0.690269	1.64171e-10	1.36329e-08
ENSMUSG00000009585	Apobec3	apolipoprotein B mRNA editing enzyme, catalytic polypeptide 3 [Source:MGI Symbol;Acc:MGI:1933111]	-1.39481	4.34687	1.90767e-10	1.57824e-08
ENSMUSG00000029674	Limk1	LIM-domain containing, protein kinase [Source:MGI Symbol;Acc:MGI:104572]	-0.761274	6.08317	2.281e-10	1.88009e-08
ENSMUSG00000101939	Gm28438	predicted gene 28438 [Source:MGI Symbol;Acc:MGI:5579144]	0.797213	7.36968	2.30606e-10	1.88671e-08
ENSMUSG00000001700	Gramd3	GRAM domain containing 3 [Source:MGI Symbol;Acc:MGI:1914815]	-0.935892	5.47331	2.29839e-10	1.88671e-08
ENSMUSG00000037656	Slc20a2	solute carrier family 20, member 2 [Source:MGI Symbol;Acc:MGI:97851]	0.765489	6.4853	2.54971e-10	2.07839e-08
ENSMUSG00000080069	Gm41	predicted pseudogene 41 [Source:MGI Symbol;Acc:MGI:2684887]	7.18811	-0.163238	2.58028e-10	2.09561e-08
ENSMUSG00000039007	Cpq	carboxypeptidase Q [Source:MGI Symbol;Acc:MGI:1889205]	2.26193	2.85064	2.99363e-10	2.42244e-08
ENSMUSG00000022346	Myc	myelocytomatosis oncogene [Source:MGI Symbol;Acc:MGI:97250]	0.952516	7.30732	3.22367e-10	2.59909e-08
ENSMUSG00000092341	Malat1	metastasis associated lung adenocarcinoma transcript 1 (non-coding RNA) [Source:MGI Symbol;Acc:MGI:1919539]	1.23559	8.8578	3.26177e-10	2.62029e-08
ENSMUSG00000039477	Tnrc18	trinucleotide repeat containing 18 [Source:MGI Symbol;Acc:MGI:3648294]	0.702051	7.93082	3.59438e-10	2.87706e-08
ENSMUSG00000001123	Lgals9	lectin, galactose binding, soluble 9 [Source:MGI Symbol;Acc:MGI:109496]	-2.15937	4.08386	3.66451e-10	2.92265e-08
ENSMUSG00000070436	Serpinh1	serine (or cysteine) peptidase inhibitor, clade H, member 1 [Source:MGI Symbol;Acc:MGI:88283]	0.698094	8.05755	3.84413e-10	3.05491e-08
ENSMUSG00000034602	Mon2	MON2 homolog, regulator of endosome to Golgi trafficking [Source:MGI Symbol;Acc:MGI:1914324]	0.709977	6.35998	4.03705e-10	3.19677e-08
ENSMUSG00000012296	Tjap1	tight junction associated protein 1 [Source:MGI Symbol;Acc:MGI:1921344]	0.690249	6.69748	4.29741e-10	3.39082e-08
ENSMUSG00000029468	P2rx7	purinergic receptor P2X, ligand-gated ion channel, 7 [Source:MGI Symbol;Acc:MGI:1339957]	1.73799	3.01929	4.34951e-10	3.41976e-08
ENSMUSG00000017057	Il13ra1	interleukin 13 receptor, alpha 1 [Source:MGI Symbol;Acc:MGI:105052]	-1.52604	4.70845	4.48928e-10	3.51059e-08
ENSMUSG00000024620	Pdgfrb	platelet derived growth factor receptor, beta polypeptide [Source:MGI Symbol;Acc:MGI:97531]	2.15684	4.66666	4.49669e-10	3.51059e-08
ENSMUSG00000051373	Plpp7	phospholipid phosphatase 7 (inactive) [Source:MGI Symbol;Acc:MGI:2445183]	6.89416	-0.381537	4.60966e-10	3.58615e-08
ENSMUSG00000022565	Plec	plectin [Source:MGI Symbol;Acc:MGI:1277961]	0.852237	9.64648	4.87725e-10	3.78106e-08
ENSMUSG00000030116	Mfap5	microfibrillar associated protein 5 [Source:MGI Symbol;Acc:MGI:1354387]	-2.50662	1.44938	5.74778e-10	4.44041e-08
ENSMUSG00000068220	Lgals1	lectin, galactose binding, soluble 1 [Source:MGI Symbol;Acc:MGI:96777]	0.652199	10.1591	5.85724e-10	4.5043e-08
ENSMUSG00000048416	Mlf1	myeloid leukemia factor 1 [Source:MGI Symbol;Acc:MGI:1341819]	6.9856	-0.325097	5.87111e-10	4.5043e-08
ENSMUSG00000020091	Eif4ebp2	eukaryotic translation initiation factor 4E binding protein 2 [Source:MGI Symbol;Acc:MGI:109198]	0.705043	6.87401	6.22423e-10	4.75875e-08
ENSMUSG00000041841	Rpl37	ribosomal protein L37 [Source:MGI Symbol;Acc:MGI:1914531]	0.637259	8.39396	6.31391e-10	4.81072e-08
ENSMUSG00000055148	Klf2	Kruppel-like factor 2 (lung) [Source:MGI Symbol;Acc:MGI:1342772]	1.72297	6.00503	6.44584e-10	4.89443e-08
ENSMUSG00000027624	Epb41l1	erythrocyte membrane protein band 4.1 like 1 [Source:MGI Symbol;Acc:MGI:103010]	0.734147	6.72004	6.66399e-10	5.0428e-08
ENSMUSG00000113769	AC132623.2		-1.63149	2.86922	7.29953e-10	5.50494e-08
ENSMUSG00000111394	AC160637.1		0.736615	7.30343	7.6609e-10	5.75788e-08
ENSMUSG00000021281	Tnfaip2	tumor necrosis factor, alpha-induced protein 2 [Source:MGI Symbol;Acc:MGI:104960]	-0.897483	5.6778	8.05806e-10	6.03592e-08
ENSMUSG00000024803	Ankrd1	ankyrin repeat domain 1 (cardiac muscle) [Source:MGI Symbol;Acc:MGI:1097717]	-1.02313	5.81159	8.60958e-10	6.42732e-08
ENSMUSG00000023809	Rps6ka2	ribosomal protein S6 kinase, polypeptide 2 [Source:MGI Symbol;Acc:MGI:1342290]	-0.88317	5.22008	9.12281e-10	6.78762e-08
ENSMUSG00000067424	Zfp563	zinc finger protein 563 [Source:MGI Symbol;Acc:MGI:2677168]	3.62594	0.194796	9.94181e-10	7.37224e-08
ENSMUSG00000090744	Gm6871	predicted gene 6871 [Source:MGI Symbol;Acc:MGI:3643456]	2.51281	1.54915	1.01987e-09	7.53749e-08
ENSMUSG00000022517	Mgrn1	mahogunin, ring finger 1 [Source:MGI Symbol;Acc:MGI:2447670]	0.733989	5.87845	1.04369e-09	7.68791e-08
ENSMUSG00000014444	Piezo1	piezo-type mechanosensitive ion channel component 1 [Source:MGI Symbol;Acc:MGI:3603204]	0.679515	8.91857	1.05809e-09	7.76819e-08
ENSMUSG00000024924	Vldlr	very low density lipoprotein receptor [Source:MGI Symbol;Acc:MGI:98935]	1.0995	6.08273	1.15271e-09	8.43498e-08
ENSMUSG00000031553	Adam3	a disintegrin and metallopeptidase domain 3 (cyritestin) [Source:MGI Symbol;Acc:MGI:102518]	-2.11945	2.36283	1.17433e-09	8.56487e-08
ENSMUSG00000041540	Sox5	SRY (sex determining region Y)-box 5 [Source:MGI Symbol;Acc:MGI:98367]	2.76681	1.02298	1.18209e-09	8.59318e-08
ENSMUSG00000038515	Grtp1	GH regulated TBC protein 1 [Source:MGI Symbol;Acc:MGI:1914040]	2.50211	1.08766	1.21903e-09	8.83281e-08
ENSMUSG00000048376	F2r	coagulation factor II (thrombin) receptor [Source:MGI Symbol;Acc:MGI:101802]	-0.823309	5.93743	1.23166e-09	8.8952e-08
ENSMUSG00000022010	Tsc22d1	TSC22 domain family, member 1 [Source:MGI Symbol;Acc:MGI:109127]	0.780584	6.33346	1.24964e-09	8.99576e-08
ENSMUSG00000001151	Pcnt	pericentrin (kendrin) [Source:MGI Symbol;Acc:MGI:102722]	0.696087	6.92662	1.31345e-09	9.42453e-08
ENSMUSG00000053411	Cbx7	chromobox 7 [Source:MGI Symbol;Acc:MGI:1196439]	0.735602	6.5946	1.35454e-09	9.6703e-08
ENSMUSG00000105987	AI506816	expressed sequence AI506816 [Source:MGI Symbol;Acc:MGI:2140929]	0.73833	8.49784	1.35642e-09	9.6703e-08
ENSMUSG00000052516	Robo2	roundabout guidance receptor 2 [Source:MGI Symbol;Acc:MGI:1890110]	5.09848	-0.281546	1.36426e-09	9.69502e-08
ENSMUSG00000087006	Gm13889	predicted gene 13889 [Source:MGI Symbol;Acc:MGI:3652053]	3.18125	0.560422	1.46433e-09	1.03729e-07
ENSMUSG00000025608	Podxl	podocalyxin-like [Source:MGI Symbol;Acc:MGI:1351317]	-0.990037	4.93681	1.47533e-09	1.04175e-07
ENSMUSG00000019897	Ccdc59	coiled-coil domain containing 59 [Source:MGI Symbol;Acc:MGI:1289302]	0.787167	5.52539	1.58638e-09	1.11599e-07
ENSMUSG00000071064	Zfp827	zinc finger protein 827 [Source:MGI Symbol;Acc:MGI:2444807]	0.876597	5.07788	1.59054e-09	1.11599e-07
ENSMUSG00000034687	Fras1	Fraser extracellular matrix complex subunit 1 [Source:MGI Symbol;Acc:MGI:2385368]	-1.4337	3.41989	1.63395e-09	1.14284e-07
ENSMUSG00000028108	Ecm1	extracellular matrix protein 1 [Source:MGI Symbol;Acc:MGI:103060]	1.72588	3.36118	1.65785e-09	1.15591e-07
ENSMUSG00000025885	Myo5b	myosin VB [Source:MGI Symbol;Acc:MGI:106598]	3.15378	0.381249	1.72133e-09	1.19641e-07
ENSMUSG00000081357	Xlr4e-ps	X-linked lymphocyte-regulated 4E, pseudogene [Source:MGI Symbol;Acc:MGI:3574182]	7.00052	-0.270543	1.98179e-09	1.37313e-07
ENSMUSG00000031803	B3gnt3	UDP-GlcNAc:betaGal beta-1,3-N-acetylglucosaminyltransferase 3 [Source:MGI Symbol;Acc:MGI:2152535]	-1.02835	4.86944	2.03755e-09	1.40737e-07
ENSMUSG00000019907	Ppp1r12a	protein phosphatase 1, regulatory (inhibitor) subunit 12A [Source:MGI Symbol;Acc:MGI:1309528]	0.705739	7.12053	2.04603e-09	1.40884e-07
ENSMUSG00000000902	Smarcb1	SWI/SNF related, matrix associated, actin dependent regulator of chromatin, subfamily b, member 1 [Source:MGI Symbol;Acc:MGI:1328366]	0.685244	6.61761	2.06094e-09	1.41471e-07
ENSMUSG00000022377	Asap1	ArfGAP with SH3 domain, ankyrin repeat and PH domain1 [Source:MGI Symbol;Acc:MGI:1342335]	0.682854	6.73617	2.07966e-09	1.42316e-07
ENSMUSG00000067144	Slc22a7	solute carrier family 22 (organic anion transporter), member 7 [Source:MGI Symbol;Acc:MGI:1859559]	-1.88538	3.18402	2.10323e-09	1.43485e-07
ENSMUSG00000026430	Rassf5	Ras association (RalGDS/AF-6) domain family member 5 [Source:MGI Symbol;Acc:MGI:1926375]	1.73805	2.76022	2.20609e-09	1.50041e-07
ENSMUSG00000033082	Clec1a	C-type lectin domain family 1, member a [Source:MGI Symbol;Acc:MGI:2444151]	-2.12757	2.79006	2.21963e-09	1.505e-07
ENSMUSG00000004207	Psap	prosaposin [Source:MGI Symbol;Acc:MGI:97783]	0.690012	8.97707	2.24275e-09	1.51605e-07
ENSMUSG00000008575	Nfib	nuclear factor I/B [Source:MGI Symbol;Acc:MGI:103188]	0.652127	6.9975	2.25371e-09	1.51882e-07
ENSMUSG00000106734	Gm20559	predicted gene, 20559 [Source:MGI Symbol;Acc:MGI:5295666]	-1.59374	2.84199	2.39758e-09	1.61088e-07
ENSMUSG00000031066	Usp11	ubiquitin specific peptidase 11 [Source:MGI Symbol;Acc:MGI:2384312]	2.24415	1.73512	2.69915e-09	1.80257e-07
ENSMUSG00000031438	Rnf128	ring finger protein 128 [Source:MGI Symbol;Acc:MGI:1914139]	-0.955595	5.15519	2.69879e-09	1.80257e-07
ENSMUSG00000001150	Mcm3ap	minichromosome maintenance complex component 3 associated protein [Source:MGI Symbol;Acc:MGI:1930089]	0.6526	6.96762	2.72164e-09	1.80671e-07
ENSMUSG00000060467	Gm10080	predicted gene 10080 [Source:MGI Symbol;Acc:MGI:3710529]	0.863481	5.4718	2.71754e-09	1.80671e-07
ENSMUSG00000029769	Ccdc136	coiled-coil domain containing 136 [Source:MGI Symbol;Acc:MGI:1918128]	-0.765391	5.809	2.81454e-09	1.8628e-07
ENSMUSG00000020256	Aldh1l2	aldehyde dehydrogenase 1 family, member L2 [Source:MGI Symbol;Acc:MGI:2444680]	0.863184	6.49992	3.05012e-09	2.01271e-07
ENSMUSG00000109673	Gm9712	predicted gene 9712 [Source:MGI Symbol;Acc:MGI:3780120]	-3.73439	1.40213	3.14597e-09	2.06981e-07
ENSMUSG00000022742	Cpox	coproporphyrinogen oxidase [Source:MGI Symbol;Acc:MGI:104841]	-0.647884	6.80592	3.23814e-09	2.12415e-07
ENSMUSG00000034872	Gipc3	GIPC PDZ domain containing family, member 3 [Source:MGI Symbol;Acc:MGI:2387006]	-2.25567	1.2368	3.25132e-09	2.1265e-07
ENSMUSG00000024376	Epb41l4a	erythrocyte membrane protein band 4.1 like 4a [Source:MGI Symbol;Acc:MGI:103007]	-1.41385	3.48496	3.27066e-09	2.13285e-07
ENSMUSG00000025408	Ddit3	DNA-damage inducible transcript 3 [Source:MGI Symbol;Acc:MGI:109247]	1.18219	5.15195	3.4247e-09	2.22282e-07
ENSMUSG00000034488	Edil3	EGF-like repeats and discoidin I-like domains 3 [Source:MGI Symbol;Acc:MGI:1329025]	2.09546	2.37112	3.42867e-09	2.22282e-07
ENSMUSG00000027848	Olfml3	olfactomedin-like 3 [Source:MGI Symbol;Acc:MGI:1914877]	-2.29666	3.77358	3.49589e-09	2.25979e-07
ENSMUSG00000040212	Emp3	epithelial membrane protein 3 [Source:MGI Symbol;Acc:MGI:1098729]	-1.31418	4.28222	3.60476e-09	2.32339e-07
ENSMUSG00000020674	Pxdn	peroxidasin [Source:MGI Symbol;Acc:MGI:1916925]	0.670302	8.17886	3.74122e-09	2.40436e-07
ENSMUSG00000027894	Slc6a17	solute carrier family 6 (neurotransmitter transporter), member 17 [Source:MGI Symbol;Acc:MGI:2442535]	1.14185	4.38417	3.78805e-09	2.42742e-07
ENSMUSG00000020124	Usp15	ubiquitin specific peptidase 15 [Source:MGI Symbol;Acc:MGI:101857]	0.659303	7.04531	4.02431e-09	2.57138e-07
ENSMUSG00000041189	Chrnb1	cholinergic receptor, nicotinic, beta polypeptide 1 (muscle) [Source:MGI Symbol;Acc:MGI:87890]	-1.1563	4.89152	4.22238e-09	2.69019e-07
ENSMUSG00000006736	Tspan31	tetraspanin 31 [Source:MGI Symbol;Acc:MGI:1914375]	0.679117	6.25976	4.544e-09	2.88681e-07
ENSMUSG00000038366	Lasp1	LIM and SH3 protein 1 [Source:MGI Symbol;Acc:MGI:109656]	-0.610875	7.81017	4.56555e-09	2.89221e-07
ENSMUSG00000062044	Lmtk3	lemur tyrosine kinase 3 [Source:MGI Symbol;Acc:MGI:3039582]	-1.28306	3.72162	4.63686e-09	2.92901e-07
ENSMUSG00000070564	Ntn5	netrin 5 [Source:MGI Symbol;Acc:MGI:2685330]	-2.92274	0.838662	4.97132e-09	3.13137e-07
ENSMUSG00000068196	Col8a1	collagen, type VIII, alpha 1 [Source:MGI Symbol;Acc:MGI:88463]	-2.06367	1.52892	5.18773e-09	3.25842e-07
ENSMUSG00000093661	Eif4e3	eukaryotic translation initiation factor 4E member 3 [Source:MGI Symbol;Acc:MGI:1914142]	-1.98462	1.77101	5.40711e-09	3.38662e-07
ENSMUSG00000043333	Rhbdl2	rhomboid, veinlet-like 2 (Drosophila) [Source:MGI Symbol;Acc:MGI:3608413]	1.7987	2.1731	5.45273e-09	3.40558e-07
ENSMUSG00000066000	Zfp979	zinc finger protein 979 [Source:MGI Symbol;Acc:MGI:2148252]	-0.914353	5.0191	6.18245e-09	3.85049e-07
ENSMUSG00000046329	Slc25a23	solute carrier family 25 (mitochondrial carrier; phosphate carrier), member 23 [Source:MGI Symbol;Acc:MGI:1914222]	1.98381	2.53074	6.74741e-09	4.19058e-07
ENSMUSG00000027506	Tpd52	tumor protein D52 [Source:MGI Symbol;Acc:MGI:107749]	-0.972062	5.16682	6.90688e-09	4.27764e-07
ENSMUSG00000033685	Ucp2	uncoupling protein 2 (mitochondrial, proton carrier) [Source:MGI Symbol;Acc:MGI:109354]	-1.16507	4.42896	7.08434e-09	4.37532e-07
ENSMUSG00000015222	Map2	microtubule-associated protein 2 [Source:MGI Symbol;Acc:MGI:97175]	-1.34658	4.44173	7.43238e-09	4.57752e-07
ENSMUSG00000058600	Rpl30	ribosomal protein L30 [Source:MGI Symbol;Acc:MGI:98037]	0.594181	7.87751	9.30978e-09	5.71791e-07
ENSMUSG00000032661	Oas3	2'-5' oligoadenylate synthetase 3 [Source:MGI Symbol;Acc:MGI:2180850]	-2.53414	3.83303	9.59467e-09	5.87661e-07
ENSMUSG00000050697	Prkaa1	protein kinase, AMP-activated, alpha 1 catalytic subunit [Source:MGI Symbol;Acc:MGI:2145955]	0.63443	6.57633	9.88453e-09	6.03746e-07
ENSMUSG00000025889	Snca	synuclein, alpha [Source:MGI Symbol;Acc:MGI:1277151]	4.01022	-0.0788143	1.18457e-08	7.21548e-07
ENSMUSG00000048078	Tenm4	teneurin transmembrane protein 4 [Source:MGI Symbol;Acc:MGI:2447063]	2.11508	1.91973	1.19443e-08	7.23579e-07
ENSMUSG00000027790	Sis	sucrase isomaltase (alpha-glucosidase) [Source:MGI Symbol;Acc:MGI:1917233]	3.02775	0.547648	1.19285e-08	7.23579e-07
ENSMUSG00000025888	Casp1	caspase 1 [Source:MGI Symbol;Acc:MGI:96544]	-2.39742	3.05171	1.20752e-08	7.2753e-07
ENSMUSG00000044068	Zrsr1	zinc finger (CCCH type), RNA binding motif and serine/arginine rich 1 [Source:MGI Symbol;Acc:MGI:98885]	-3.16728	0.455238	1.20435e-08	7.2753e-07
ENSMUSG00000047547	Cltb	clathrin, light polypeptide (Lcb) [Source:MGI Symbol;Acc:MGI:1921575]	-0.735306	6.23929	1.24277e-08	7.46737e-07
ENSMUSG00000079641	Rpl39	ribosomal protein L39 [Source:MGI Symbol;Acc:MGI:1914498]	-0.644762	7.79352	1.27817e-08	7.65935e-07
ENSMUSG00000024143	Rhoq	ras homolog family member Q [Source:MGI Symbol;Acc:MGI:1931553]	0.903196	4.88531	1.30219e-08	7.78224e-07
ENSMUSG00000008206	Cers4	ceramide synthase 4 [Source:MGI Symbol;Acc:MGI:1914510]	-2.04777	1.38101	1.30867e-08	7.79998e-07
ENSMUSG00000038781	Stap2	signal transducing adaptor family member 2 [Source:MGI Symbol;Acc:MGI:2147039]	-1.68816	2.60293	1.34382e-08	7.98799e-07
ENSMUSG00000005986	Ankrd13d	ankyrin repeat domain 13 family, member D [Source:MGI Symbol;Acc:MGI:1915673]	2.519	0.825898	1.45829e-08	8.64525e-07
ENSMUSG00000095865	Gm13237	predicted gene 13237 [Source:MGI Symbol;Acc:MGI:3649924]	4.32904	4.18704	1.49987e-08	8.868e-07
ENSMUSG00000029767	Calu	calumenin [Source:MGI Symbol;Acc:MGI:1097158]	-0.601077	9.08964	1.508e-08	8.89239e-07
ENSMUSG00000102252	Snrpn	small nuclear ribonucleoprotein N [Source:MGI Symbol;Acc:MGI:98347]	-2.85412	0.578101	1.52588e-08	8.97398e-07
ENSMUSG00000037104	Socs5	suppressor of cytokine signaling 5 [Source:MGI Symbol;Acc:MGI:2385459]	0.942302	4.66834	1.80987e-08	1.0616e-06
ENSMUSG00000022098	Bmp1	bone morphogenetic protein 1 [Source:MGI Symbol;Acc:MGI:88176]	-0.655914	6.02327	1.83072e-08	1.071e-06
ENSMUSG00000052684	Jun	jun proto-oncogene [Source:MGI Symbol;Acc:MGI:96646]	1.64639	9.07961	1.86195e-08	1.0864e-06
ENSMUSG00000033762	Recql4	RecQ protein-like 4 [Source:MGI Symbol;Acc:MGI:1931028]	0.653189	6.70293	1.93471e-08	1.12589e-06
ENSMUSG00000026979	Psd4	pleckstrin and Sec7 domain containing 4 [Source:MGI Symbol;Acc:MGI:2674093]	3.65768	-0.0397565	1.96477e-08	1.14039e-06
ENSMUSG00000026222	Sp100	nuclear antigen Sp100 [Source:MGI Symbol;Acc:MGI:109561]	-2.13477	2.26688	2.21705e-08	1.28346e-06
ENSMUSG00000079139	Gm4204	predicted gene 4204 [Source:MGI Symbol;Acc:MGI:3782381]	0.941617	7.45126	2.25355e-08	1.30119e-06
ENSMUSG00000001552	Jup	junction plakoglobin [Source:MGI Symbol;Acc:MGI:96650]	-1.15504	4.02038	2.27353e-08	1.30932e-06
ENSMUSG00000051339	2900026A02Rik	RIKEN cDNA 2900026A02 gene [Source:MGI Symbol;Acc:MGI:1920194]	-2.47355	1.05082	2.35775e-08	1.3543e-06
ENSMUSG00000080873	Rpl30-ps3	ribosomal protein L30, pseudogene 3 [Source:MGI Symbol;Acc:MGI:1321401]	0.709497	5.8863	2.49757e-08	1.43091e-06
ENSMUSG00000004665	Cnn2	calponin 2 [Source:MGI Symbol;Acc:MGI:105093]	-0.650618	6.62577	2.62916e-08	1.50242e-06
ENSMUSG00000000159	Igsf5	immunoglobulin superfamily, member 5 [Source:MGI Symbol;Acc:MGI:1919308]	-2.95988	0.303689	2.67683e-08	1.52572e-06
ENSMUSG00000022263	Trio	triple functional domain (PTPRF interacting) [Source:MGI Symbol;Acc:MGI:1927230]	0.612792	7.43395	2.93777e-08	1.67016e-06
ENSMUSG00000061589	Dot1l	DOT1-like, histone H3 methyltransferase (S. cerevisiae) [Source:MGI Symbol;Acc:MGI:2143886]	0.600058	7.40155	2.98053e-08	1.69014e-06
ENSMUSG00000048661	Lemd3	LEM domain containing 3 [Source:MGI Symbol;Acc:MGI:3580376]	0.792709	5.16369	3.22182e-08	1.8223e-06
ENSMUSG00000060791	Gmfg	glia maturation factor, gamma [Source:MGI Symbol;Acc:MGI:1927135]	-1.50719	2.73241	3.23436e-08	1.82474e-06
ENSMUSG00000020137	Thap2	THAP domain containing, apoptosis associated protein 2 [Source:MGI Symbol;Acc:MGI:1914066]	1.48741	2.7782	3.45478e-08	1.94415e-06
ENSMUSG00000027737	Slc7a11	solute carrier family 7 (cationic amino acid transporter, y+ system), member 11 [Source:MGI Symbol;Acc:MGI:1347355]	1.08714	6.70725	3.4835e-08	1.95535e-06
ENSMUSG00000035798	Zdhhc17	zinc finger, DHHC domain containing 17 [Source:MGI Symbol;Acc:MGI:2445110]	0.860611	5.03216	3.54538e-08	1.98005e-06
ENSMUSG00000018909	Arrb1	arrestin, beta 1 [Source:MGI Symbol;Acc:MGI:99473]	-0.750831	5.5449	3.53989e-08	1.98005e-06
ENSMUSG00000020130	Tbc1d15	TBC1 domain family, member 15 [Source:MGI Symbol;Acc:MGI:1913937]	0.712628	5.4995	3.63104e-08	2.0228e-06
ENSMUSG00000005686	Ampd3	adenosine monophosphate deaminase 3 [Source:MGI Symbol;Acc:MGI:1096344]	4.10352	0.0250926	3.65943e-08	2.03351e-06
ENSMUSG00000043943	Naalad2	N-acetylated alpha-linked acidic dipeptidase 2 [Source:MGI Symbol;Acc:MGI:1919810]	3.81259	0.354954	3.67757e-08	2.03848e-06
ENSMUSG00000019894	Slc6a15	solute carrier family 6 (neurotransmitter transporter), member 15 [Source:MGI Symbol;Acc:MGI:2143484]	0.748216	5.97414	3.71293e-08	2.05294e-06
ENSMUSG00000019966	Kitl	kit ligand [Source:MGI Symbol;Acc:MGI:96974]	1.05936	4.35109	3.83844e-08	2.11706e-06
ENSMUSG00000039959	Hip1	huntingtin interacting protein 1 [Source:MGI Symbol;Acc:MGI:1099804]	0.641691	6.53413	3.86734e-08	2.12771e-06
ENSMUSG00000021767	Kat6b	K(lysine) acetyltransferase 6B [Source:MGI Symbol;Acc:MGI:1858746]	0.774643	5.4818	3.93478e-08	2.15945e-06
ENSMUSG00000101111	Gm28437	predicted gene 28437 [Source:MGI Symbol;Acc:MGI:5579143]	0.647504	11.2236	3.96909e-08	2.1729e-06
ENSMUSG00000038375	Trp53inp2	transformation related protein 53 inducible nuclear protein 2 [Source:MGI Symbol;Acc:MGI:1915978]	-1.0671	4.93713	4.01295e-08	2.1915e-06
ENSMUSG00000024070	Prkd3	protein kinase D3 [Source:MGI Symbol;Acc:MGI:1922542]	0.71261	5.58637	4.03222e-08	2.19662e-06
ENSMUSG00000036782	Klhl13	kelch-like 13 [Source:MGI Symbol;Acc:MGI:1914705]	-2.11358	2.11574	4.14336e-08	2.25163e-06
ENSMUSG00000022330	Osr2	odd-skipped related 2 [Source:MGI Symbol;Acc:MGI:1930813]	1.17937	3.96132	4.20675e-08	2.28049e-06
ENSMUSG00000081671	Gm13167	predicted gene 13167 [Source:MGI Symbol;Acc:MGI:3650208]	3.87067	3.63538	4.28972e-08	2.3198e-06
ENSMUSG00000039103	Nexn	nexilin [Source:MGI Symbol;Acc:MGI:1916060]	1.80218	3.19235	4.32572e-08	2.33358e-06
ENSMUSG00000022144	Gdnf	glial cell line derived neurotrophic factor [Source:MGI Symbol;Acc:MGI:107430]	0.833026	5.00583	4.34952e-08	2.34072e-06
ENSMUSG00000038677	Scube3	signal peptide, CUB domain, EGF-like 3 [Source:MGI Symbol;Acc:MGI:3045253]	-1.46545	3.78152	4.3713e-08	2.34674e-06
ENSMUSG00000073489	Ifi204	interferon activated gene 204 [Source:MGI Symbol;Acc:MGI:96429]	-2.58384	4.10656	4.5644e-08	2.44449e-06
ENSMUSG00000034730	Adgrb1	adhesion G protein-coupled receptor B1 [Source:MGI Symbol;Acc:MGI:1933736]	-2.66647	0.723253	4.61127e-08	2.46147e-06
ENSMUSG00000053644	Aldh7a1	aldehyde dehydrogenase family 7, member A1 [Source:MGI Symbol;Acc:MGI:108186]	-0.623312	6.84565	4.61831e-08	2.46147e-06
ENSMUSG00000063506	Arhgap22	Rho GTPase activating protein 22 [Source:MGI Symbol;Acc:MGI:2443418]	0.73487	6.05044	4.66879e-08	2.48241e-06
ENSMUSG00000024892	Pcx	pyruvate carboxylase [Source:MGI Symbol;Acc:MGI:97520]	-0.852635	5.60232	4.9002e-08	2.59921e-06
ENSMUSG00000004085	Map3k20	mitogen-activated protein kinase kinase kinase 20 [Source:MGI Symbol;Acc:MGI:2443258]	-0.721338	6.05014	4.92514e-08	2.60621e-06
ENSMUSG00000081043	Gm11512	predicted gene 11512 [Source:MGI Symbol;Acc:MGI:3649366]	1.01792	6.06317	5.09887e-08	2.69172e-06
ENSMUSG00000001248	Gramd1a	GRAM domain containing 1A [Source:MGI Symbol;Acc:MGI:105490]	0.699894	5.63097	5.11275e-08	2.69263e-06
ENSMUSG00000045312	Lhfpl2	lipoma HMGIC fusion partner-like 2 [Source:MGI Symbol;Acc:MGI:2145236]	0.835508	5.17181	5.1337e-08	2.69726e-06
ENSMUSG00000021583	Erap1	endoplasmic reticulum aminopeptidase 1 [Source:MGI Symbol;Acc:MGI:1933403]	-0.712899	6.00151	5.23101e-08	2.74189e-06
ENSMUSG00000003847	Nfat5	nuclear factor of activated T cells 5 [Source:MGI Symbol;Acc:MGI:1859333]	0.56651	8.99472	5.45002e-08	2.84995e-06
ENSMUSG00000042439	Zfp532	zinc finger protein 532 [Source:MGI Symbol;Acc:MGI:3036282]	1.31929	3.81444	5.51813e-08	2.87794e-06
ENSMUSG00000037541	Shank2	SH3/ankyrin domain gene 2 [Source:MGI Symbol;Acc:MGI:2671987]	-1.99789	1.39883	5.52952e-08	2.87794e-06
ENSMUSG00000030107	Usp18	ubiquitin specific peptidase 18 [Source:MGI Symbol;Acc:MGI:1344364]	-2.45087	2.89773	5.71457e-08	2.9673e-06
ENSMUSG00000075028	Prdm11	PR domain containing 11 [Source:MGI Symbol;Acc:MGI:2685553]	1.62359	3.24607	5.92738e-08	3.07061e-06
ENSMUSG00000001763	Tspan33	tetraspanin 33 [Source:MGI Symbol;Acc:MGI:1919012]	-1.36311	3.03893	6.49282e-08	3.35568e-06
ENSMUSG00000007805	Twist2	twist basic helix-loop-helix transcription factor 2 [Source:MGI Symbol;Acc:MGI:104685]	-0.591759	6.86175	6.6237e-08	3.41537e-06
ENSMUSG00000106951	5930430L01Rik	RIKEN cDNA 5930430L01 gene [Source:MGI Symbol;Acc:MGI:2443110]	1.93269	1.99204	6.66291e-08	3.42761e-06
ENSMUSG00000024308	Tapbp	TAP binding protein [Source:MGI Symbol;Acc:MGI:1201689]	-1.04423	7.51188	6.68422e-08	3.43061e-06
ENSMUSG00000062075	Lmnb2	lamin B2 [Source:MGI Symbol;Acc:MGI:96796]	0.600509	7.03972	7.1901e-08	3.68173e-06
ENSMUSG00000039137	Whrn	whirlin [Source:MGI Symbol;Acc:MGI:2682003]	-1.21561	4.54261	7.28352e-08	3.72097e-06
ENSMUSG00000021488	Nsd1	nuclear receptor-binding SET-domain protein 1 [Source:MGI Symbol;Acc:MGI:1276545]	-0.917003	4.64859	7.48557e-08	3.8154e-06
ENSMUSG00000015653	Steap2	six transmembrane epithelial antigen of prostate 2 [Source:MGI Symbol;Acc:MGI:1921301]	-0.702287	6.2593	7.54373e-08	3.83623e-06
ENSMUSG00000100349	Gm28188	predicted gene 28188 [Source:MGI Symbol;Acc:MGI:5578894]	3.20711	0.0768378	7.63829e-08	3.87543e-06
ENSMUSG00000024501	Dpysl3	dihydropyrimidinase-like 3 [Source:MGI Symbol;Acc:MGI:1349762]	-0.965069	4.80293	7.95859e-08	4.02872e-06
ENSMUSG00000042506	Usp22	ubiquitin specific peptidase 22 [Source:MGI Symbol;Acc:MGI:2144157]	-0.562929	7.62604	8.23035e-08	4.1568e-06
ENSMUSG00000044254	Pcsk9	proprotein convertase subtilisin/kexin type 9 [Source:MGI Symbol;Acc:MGI:2140260]	-0.960231	8.07119	8.96491e-08	4.5175e-06
ENSMUSG00000021832	Psmc6	proteasome (prosome, macropain) 26S subunit, ATPase, 6 [Source:MGI Symbol;Acc:MGI:1914339]	0.557097	7.80729	9.01598e-08	4.53145e-06
ENSMUSG00000024589	Nedd4l	neural precursor cell expressed, developmentally down-regulated gene 4-like [Source:MGI Symbol;Acc:MGI:1933754]	-0.756583	5.42508	9.03347e-08	4.53145e-06
ENSMUSG00000001911	Nfix	nuclear factor I/X [Source:MGI Symbol;Acc:MGI:97311]	0.699299	6.55997	9.10432e-08	4.55668e-06
ENSMUSG00000021217	Tshz3	teashirt zinc finger family member 3 [Source:MGI Symbol;Acc:MGI:2442819]	1.56077	2.55203	9.36028e-08	4.67424e-06
ENSMUSG00000046434	Hnrnpa1	heterogeneous nuclear ribonucleoprotein A1 [Source:MGI Symbol;Acc:MGI:104820]	0.637835	9.52019	9.63049e-08	4.79836e-06
ENSMUSG00000030747	Dgat2	diacylglycerol O-acyltransferase 2 [Source:MGI Symbol;Acc:MGI:1915050]	-0.923479	4.5521	9.66529e-08	4.80491e-06
ENSMUSG00000018899	Irf1	interferon regulatory factor 1 [Source:MGI Symbol;Acc:MGI:96590]	-0.65806	5.76384	9.9822e-08	4.95135e-06
ENSMUSG00000096942	Rps19-ps6	ribosomal protein S19, pseudogene 6 [Source:MGI Symbol;Acc:MGI:5011818]	3.95423	5.05473	1.02632e-07	5.07935e-06
ENSMUSG00000108207	1810059H22Rik	RIKEN cDNA 1810059H22 gene [Source:MGI Symbol;Acc:MGI:1917070]	3.33573	0.395649	1.06152e-07	5.24189e-06
ENSMUSG00000025491	Ifitm1	interferon induced transmembrane protein 1 [Source:MGI Symbol;Acc:MGI:1915963]	-1.9018	4.78889	1.15866e-07	5.70887e-06
ENSMUSG00000020115	Tbk1	TANK-binding kinase 1 [Source:MGI Symbol;Acc:MGI:1929658]	0.644047	5.88137	1.17543e-07	5.77862e-06
ENSMUSG00000020224	Llph	LLP homolog, long-term synaptic facilitation (Aplysia) [Source:MGI Symbol;Acc:MGI:1913475]	0.76074	5.32908	1.20803e-07	5.91975e-06
ENSMUSG00000020132	Rab21	RAB21, member RAS oncogene family [Source:MGI Symbol;Acc:MGI:894308]	0.711098	5.52157	1.20947e-07	5.91975e-06
ENSMUSG00000040690	Col16a1	collagen, type XVI, alpha 1 [Source:MGI Symbol;Acc:MGI:1095396]	0.805665	7.4898	1.23222e-07	6.01475e-06
ENSMUSG00000019132	BC005537	cDNA sequence BC005537 [Source:MGI Symbol;Acc:MGI:2441726]	0.574138	6.89294	1.23431e-07	6.01475e-06
ENSMUSG00000114926	AC124581.4		-2.12646	1.10467	1.24792e-07	6.06774e-06
ENSMUSG00000045165	AI467606	expressed sequence AI467606 [Source:MGI Symbol;Acc:MGI:2141979]	-2.32468	0.99923	1.26335e-07	6.12932e-06
ENSMUSG00000081778	Gm6325	predicted gene 6325 [Source:MGI Symbol;Acc:MGI:3644961]	-3.58621	-0.181972	1.27339e-07	6.16455e-06
ENSMUSG00000023336	Wfdc1	WAP four-disulfide core domain 1 [Source:MGI Symbol;Acc:MGI:1915116]	-1.75373	2.1005	1.32587e-07	6.4046e-06
ENSMUSG00000025369	Smarcc2	SWI/SNF related, matrix associated, actin dependent regulator of chromatin, subfamily c, member 2 [Source:MGI Symbol;Acc:MGI:1915344]	0.581487	7.21681	1.33646e-07	6.44175e-06
ENSMUSG00000099871	Gm21742	predicted gene, 21742 [Source:MGI Symbol;Acc:MGI:5433906]	-1.19213	3.77846	1.36246e-07	6.55282e-06
ENSMUSG00000026643	Nmt2	N-myristoyltransferase 2 [Source:MGI Symbol;Acc:MGI:1202298]	-0.553066	7.53413	1.40474e-07	6.74155e-06
ENSMUSG00000039943	Plcb4	phospholipase C, beta 4 [Source:MGI Symbol;Acc:MGI:107464]	-1.32233	3.44625	1.49718e-07	7.16964e-06
ENSMUSG00000034912	Mdga2	MAM domain containing glycosylphosphatidylinositol anchor 2 [Source:MGI Symbol;Acc:MGI:2444706]	-3.98211	-0.142884	1.52046e-07	7.26542e-06
ENSMUSG00000078496	Zfp982	zinc finger protein 982 [Source:MGI Symbol;Acc:MGI:3701121]	-1.74309	1.60547	1.55857e-07	7.43154e-06
ENSMUSG00000031880	Rrad	Ras-related associated with diabetes [Source:MGI Symbol;Acc:MGI:1930943]	1.81624	2.15072	1.5762e-07	7.49948e-06
ENSMUSG00000038780	Smurf1	SMAD specific E3 ubiquitin protein ligase 1 [Source:MGI Symbol;Acc:MGI:1923038]	0.574831	7.26848	1.6114e-07	7.65052e-06
ENSMUSG00000062014	Gmfb	glia maturation factor, beta [Source:MGI Symbol;Acc:MGI:1927133]	0.636133	7.00847	1.6673e-07	7.89902e-06
ENSMUSG00000110631	Gm42047	predicted gene, 42047 [Source:MGI Symbol;Acc:MGI:5624932]	0.868526	7.68045	1.70954e-07	8.08184e-06
ENSMUSG00000028518	Prkaa2	protein kinase, AMP-activated, alpha 2 catalytic subunit [Source:MGI Symbol;Acc:MGI:1336173]	-1.08602	3.86392	1.72877e-07	8.15537e-06
ENSMUSG00000060969	Irx1	Iroquois related homeobox 1 (Drosophila) [Source:MGI Symbol;Acc:MGI:1197515]	-1.80456	1.79047	1.74399e-07	8.20973e-06
ENSMUSG00000095698	Rhox2d	reproductive homeobox 2D [Source:MGI Symbol;Acc:MGI:3648779]	-1.68082	2.7591	1.81088e-07	8.50653e-06
ENSMUSG00000026239	Pde6d	phosphodiesterase 6D, cGMP-specific, rod, delta [Source:MGI Symbol;Acc:MGI:1270843]	-1.20055	5.64557	1.86912e-07	8.76153e-06
ENSMUSG00000090272	Mndal	myeloid nuclear differentiation antigen like [Source:MGI Symbol;Acc:MGI:3780953]	-2.75047	0.946105	1.90495e-07	8.91068e-06
ENSMUSG00000021728	Emb	embigin [Source:MGI Symbol;Acc:MGI:95321]	-0.610062	6.17806	1.95087e-07	9.10626e-06
ENSMUSG00000020695	Mrc2	mannose receptor, C type 2 [Source:MGI Symbol;Acc:MGI:107818]	0.833653	6.68864	1.96279e-07	9.14266e-06
ENSMUSG00000026837	Col5a1	collagen, type V, alpha 1 [Source:MGI Symbol;Acc:MGI:88457]	0.644923	9.38053	2.01416e-07	9.36227e-06
ENSMUSG00000067889	Sptbn2	spectrin beta, non-erythrocytic 2 [Source:MGI Symbol;Acc:MGI:1313261]	-2.07224	1.09628	2.08259e-07	9.66006e-06
ENSMUSG00000086784	Isoc2a	isochorismatase domain containing 2a [Source:MGI Symbol;Acc:MGI:3609243]	-0.941285	4.42051	2.18736e-07	1.01249e-05
ENSMUSG00000029162	Khk	ketohexokinase [Source:MGI Symbol;Acc:MGI:1096353]	-2.30132	1.23804	2.19231e-07	1.01266e-05
ENSMUSG00000025571	Tnrc6c	trinucleotide repeat containing 6C [Source:MGI Symbol;Acc:MGI:2443265]	0.898108	4.8608	2.22409e-07	1.02521e-05
ENSMUSG00000037526	Atg14	autophagy related 14 [Source:MGI Symbol;Acc:MGI:1261775]	0.951273	4.43931	2.26889e-07	1.04369e-05
ENSMUSG00000083061	Gm12191	predicted gene 12191 [Source:MGI Symbol;Acc:MGI:3651293]	0.565976	6.89589	2.36431e-07	1.08533e-05
ENSMUSG00000000290	Itgb2	integrin beta 2 [Source:MGI Symbol;Acc:MGI:96611]	2.45598	0.712952	2.38201e-07	1.0912e-05
ENSMUSG00000020638	Cmpk2	cytidine monophosphate (UMP-CMP) kinase 2, mitochondrial [Source:MGI Symbol;Acc:MGI:99830]	-2.50464	2.50005	2.43331e-07	1.1124e-05
ENSMUSG00000029070	Mxra8	matrix-remodelling associated 8 [Source:MGI Symbol;Acc:MGI:1922011]	1.78632	2.33572	2.48202e-07	1.13233e-05
ENSMUSG00000050439	Enthd1	ENTH domain containing 1 [Source:MGI Symbol;Acc:MGI:2686088]	-2.1819	0.827308	2.50177e-07	1.139e-05
ENSMUSG00000025373	Rnf41	ring finger protein 41 [Source:MGI Symbol;Acc:MGI:1914838]	0.73969	5.16263	2.53123e-07	1.15005e-05
ENSMUSG00000010064	Slc38a3	solute carrier family 38, member 3 [Source:MGI Symbol;Acc:MGI:1923507]	-1.68844	2.46593	2.53693e-07	1.15028e-05
ENSMUSG00000027499	Pkia	protein kinase inhibitor, alpha [Source:MGI Symbol;Acc:MGI:104747]	-1.04393	3.97958	2.56243e-07	1.15947e-05
ENSMUSG00000027692	Tnik	TRAF2 and NCK interacting kinase [Source:MGI Symbol;Acc:MGI:1916264]	-1.92341	1.24155	2.63067e-07	1.18793e-05
ENSMUSG00000040663	Clcf1	cardiotrophin-like cytokine factor 1 [Source:MGI Symbol;Acc:MGI:1930088]	0.821235	6.78539	2.80381e-07	1.26354e-05
ENSMUSG00000072692	Rpl37rt	ribosomal protein L37, retrotransposed [Source:MGI Symbol;Acc:MGI:3651519]	0.553919	7.09783	2.82123e-07	1.26791e-05
ENSMUSG00000002980	Bcam	basal cell adhesion molecule [Source:MGI Symbol;Acc:MGI:1929940]	-2.78381	0.583091	2.82495e-07	1.26791e-05
ENSMUSG00000030559	Rab38	RAB38, member RAS oncogene family [Source:MGI Symbol;Acc:MGI:1919683]	6.36252	-0.787027	2.83589e-07	1.27025e-05
ENSMUSG00000025362	Rps26	ribosomal protein S26 [Source:MGI Symbol;Acc:MGI:1351628]	0.553347	8.76833	2.91396e-07	1.30259e-05
ENSMUSG00000107385	C330024D21Rik	RIKEN cDNA C330024D21 gene [Source:MGI Symbol;Acc:MGI:2444116]	6.20731	-0.89324	2.9471e-07	1.31475e-05
ENSMUSG00000095562	Gm21887	predicted gene, 21887 [Source:MGI Symbol;Acc:MGI:5434051]	-0.749467	6.02133	3.00033e-07	1.33581e-05
ENSMUSG00000053754	Chd8	chromodomain helicase DNA binding protein 8 [Source:MGI Symbol;Acc:MGI:1915022]	0.578	7.49532	3.03863e-07	1.35015e-05
ENSMUSG00000039787	Cercam	cerebral endothelial cell adhesion molecule [Source:MGI Symbol;Acc:MGI:2139134]	-1.24152	3.09327	3.0585e-07	1.35626e-05
ENSMUSG00000022676	Snai2	snail family zinc finger 2 [Source:MGI Symbol;Acc:MGI:1096393]	-1.62665	2.73253	3.0678e-07	1.35767e-05
ENSMUSG00000020135	Apc2	adenomatosis polyposis coli 2 [Source:MGI Symbol;Acc:MGI:1346052]	1.74942	2.08363	3.09706e-07	1.36789e-05
ENSMUSG00000060671	Atp8b2	ATPase, class I, type 8B, member 2 [Source:MGI Symbol;Acc:MGI:1859660]	0.639237	6.78376	3.14938e-07	1.38823e-05
ENSMUSG00000045817	Zfp36l2	zinc finger protein 36, C3H type-like 2 [Source:MGI Symbol;Acc:MGI:107945]	0.560393	8.811	3.15835e-07	1.38942e-05
ENSMUSG00000000957	Mmp14	matrix metallopeptidase 14 (membrane-inserted) [Source:MGI Symbol;Acc:MGI:101900]	0.656469	6.49265	3.19944e-07	1.40471e-05
ENSMUSG00000032849	Abcc4	ATP-binding cassette, sub-family C (CFTR/MRP), member 4 [Source:MGI Symbol;Acc:MGI:2443111]	-0.571735	6.53671	3.29832e-07	1.44526e-05
ENSMUSG00000020681	Ace	angiotensin I converting enzyme (peptidyl-dipeptidase A) 1 [Source:MGI Symbol;Acc:MGI:87874]	3.14623	0.034481	3.33601e-07	1.45889e-05
ENSMUSG00000049521	Cdc42ep1	CDC42 effector protein (Rho GTPase binding) 1 [Source:MGI Symbol;Acc:MGI:1929763]	0.842186	5.04852	3.37946e-07	1.47499e-05
ENSMUSG00000005413	Hmox1	heme oxygenase 1 [Source:MGI Symbol;Acc:MGI:96163]	0.556921	7.90647	3.55171e-07	1.54712e-05
ENSMUSG00000003848	Nob1	NIN1/RPN12 binding protein 1 homolog [Source:MGI Symbol;Acc:MGI:1914869]	0.570482	7.2632	3.57737e-07	1.55524e-05
ENSMUSG00000062077	Trim54	tripartite motif-containing 54 [Source:MGI Symbol;Acc:MGI:1889623]	-3.7102	-0.371757	3.60474e-07	1.56408e-05
ENSMUSG00000020340	Cyfip2	cytoplasmic FMR1 interacting protein 2 [Source:MGI Symbol;Acc:MGI:1924134]	-1.38915	2.52757	3.61416e-07	1.5651e-05
ENSMUSG00000038793	Lefty1	left right determination factor 1 [Source:MGI Symbol;Acc:MGI:107405]	-1.61091	2.26251	3.63471e-07	1.57093e-05
ENSMUSG00000024253	Dync2li1	dynein cytoplasmic 2 light intermediate chain 1 [Source:MGI Symbol;Acc:MGI:1913996]	-1.45977	2.12244	3.71694e-07	1.60335e-05
ENSMUSG00000027763	Mbnl1	muscleblind like splicing factor 1 [Source:MGI Symbol;Acc:MGI:1928482]	0.562934	7.10788	3.87396e-07	1.66783e-05
ENSMUSG00000093954	Gm16867	predicted gene, 16867 [Source:MGI Symbol;Acc:MGI:4439791]	-2.19545	0.785723	3.90858e-07	1.67623e-05
ENSMUSG00000021285	Ppp1r13b	protein phosphatase 1, regulatory (inhibitor) subunit 13B [Source:MGI Symbol;Acc:MGI:1336199]	-1.28627	3.58136	3.90849e-07	1.67623e-05
ENSMUSG00000006732	Mettl1	methyltransferase like 1 [Source:MGI Symbol;Acc:MGI:1339986]	0.742455	5.41495	4.19486e-07	1.79553e-05
ENSMUSG00000025185	Loxl4	lysyl oxidase-like 4 [Source:MGI Symbol;Acc:MGI:1914823]	-0.771896	5.21194	4.24159e-07	1.81203e-05
ENSMUSG00000043102	Qrfp	pyroglutamylated RFamide peptide [Source:MGI Symbol;Acc:MGI:3630329]	-2.62402	1.9613	4.35439e-07	1.85665e-05
ENSMUSG00000022255	Mtdh	metadherin [Source:MGI Symbol;Acc:MGI:1914404]	0.531297	8.19017	4.60857e-07	1.96125e-05
ENSMUSG00000020166	Cnot2	CCR4-NOT transcription complex, subunit 2 [Source:MGI Symbol;Acc:MGI:1919318]	0.594945	6.00744	4.63567e-07	1.969e-05
ENSMUSG00000003032	Klf4	Kruppel-like factor 4 (gut) [Source:MGI Symbol;Acc:MGI:1342287]	1.12055	5.69214	4.78025e-07	2.02267e-05
ENSMUSG00000033488	BC026585	cDNA sequence BC026585 [Source:MGI Symbol;Acc:MGI:2448516]	-2.991	0.0229969	4.7726e-07	2.02267e-05
ENSMUSG00000033436	Armcx2	armadillo repeat containing, X-linked 2 [Source:MGI Symbol;Acc:MGI:1914666]	0.809566	5.40918	4.79515e-07	2.02511e-05
ENSMUSG00000020048	Hsp90b1	heat shock protein 90, beta (Grp94), member 1 [Source:MGI Symbol;Acc:MGI:98817]	0.519249	10.5108	4.94018e-07	2.08239e-05
ENSMUSG00000006356	Crip2	cysteine rich protein 2 [Source:MGI Symbol;Acc:MGI:1915587]	-1.04069	4.8439	5.0043e-07	2.10542e-05
ENSMUSG00000015755	Tab2	TGF-beta activated kinase 1/MAP3K7 binding protein 2 [Source:MGI Symbol;Acc:MGI:1915902]	0.558809	6.43289	5.03638e-07	2.1109e-05
ENSMUSG00000021596	Mctp1	multiple C2 domains, transmembrane 1 [Source:MGI Symbol;Acc:MGI:1926021]	-2.52506	0.922107	5.02967e-07	2.1109e-05
ENSMUSG00000064210	Ano6	anoctamin 6 [Source:MGI Symbol;Acc:MGI:2145890]	0.572476	6.53005	5.13703e-07	2.14902e-05
ENSMUSG00000003051	Elf3	E74-like factor 3 [Source:MGI Symbol;Acc:MGI:1101781]	-1.21149	3.0036	5.69362e-07	2.37738e-05
ENSMUSG00000033365	Ipo13	importin 13 [Source:MGI Symbol;Acc:MGI:2385205]	0.553622	6.7941	5.77547e-07	2.40702e-05
ENSMUSG00000046687	Gm5424	predicted gene 5424 [Source:MGI Symbol;Acc:MGI:3643173]	-1.69906	1.92825	6.00378e-07	2.49748e-05
ENSMUSG00000031822	Gse1	genetic suppressor element 1, coiled-coil protein [Source:MGI Symbol;Acc:MGI:1098275]	-0.813169	5.05144	6.12145e-07	2.54166e-05
ENSMUSG00000026896	Ifih1	interferon induced with helicase C domain 1 [Source:MGI Symbol;Acc:MGI:1918836]	-1.73014	3.76523	6.19452e-07	2.56241e-05
ENSMUSG00000036246	Gmip	Gem-interacting protein [Source:MGI Symbol;Acc:MGI:1926066]	0.58024	6.72037	6.18787e-07	2.56241e-05
ENSMUSG00000027605	Acss2	acyl-CoA synthetase short-chain family member 2 [Source:MGI Symbol;Acc:MGI:1890410]	-1.20582	6.45144	6.23916e-07	2.5755e-05
ENSMUSG00000027832	Ptx3	pentraxin related gene [Source:MGI Symbol;Acc:MGI:104641]	-4.90983	-0.502516	6.24942e-07	2.5755e-05
ENSMUSG00000069862	Rps12-ps9	ribosomal protein S12, pseudogene 9 [Source:MGI Symbol;Acc:MGI:3704324]	0.613515	6.50222	6.3168e-07	2.59844e-05
ENSMUSG00000022051	Bnip3l	BCL2/adenovirus E1B interacting protein 3-like [Source:MGI Symbol;Acc:MGI:1332659]	-0.753207	5.68687	6.35541e-07	2.60948e-05
ENSMUSG00000029765	Plxna4	plexin A4 [Source:MGI Symbol;Acc:MGI:2179061]	2.63846	0.127424	6.518e-07	2.66582e-05
ENSMUSG00000021094	Dhrs7	dehydrogenase/reductase (SDR family) member 7 [Source:MGI Symbol;Acc:MGI:1913625]	-0.909264	5.14754	6.52143e-07	2.66582e-05
ENSMUSG00000022556	Hsf1	heat shock factor 1 [Source:MGI Symbol;Acc:MGI:96238]	0.642925	6.26236	6.52869e-07	2.66582e-05
ENSMUSG00000051159	Cited1	Cbp/p300-interacting transactivator with Glu/Asp-rich carboxy-terminal domain 1 [Source:MGI Symbol;Acc:MGI:108023]	1.8762	1.1714	6.55959e-07	2.67351e-05
ENSMUSG00000037544	Dlgap5	discs, large (Drosophila) homolog-associated protein 5 [Source:MGI Symbol;Acc:MGI:2183453]	0.536742	7.04969	6.687e-07	2.71654e-05
ENSMUSG00000019312	Grb7	growth factor receptor bound protein 7 [Source:MGI Symbol;Acc:MGI:102683]	-1.38047	2.91648	6.68967e-07	2.71654e-05
ENSMUSG00000027660	Skil	SKI-like [Source:MGI Symbol;Acc:MGI:106203]	-0.650389	5.70834	6.91032e-07	2.80102e-05
ENSMUSG00000019820	Utrn	utrophin [Source:MGI Symbol;Acc:MGI:104631]	0.587411	6.60331	7.10525e-07	2.87477e-05
ENSMUSG00000102171	Gm37874	predicted gene, 37874 [Source:MGI Symbol;Acc:MGI:5611102]	1.63456	1.70104	7.44971e-07	3.00865e-05
ENSMUSG00000058799	Nap1l1	nucleosome assembly protein 1-like 1 [Source:MGI Symbol;Acc:MGI:1855693]	0.627405	9.27183	7.48133e-07	3.01187e-05
ENSMUSG00000055782	Abcd2	ATP-binding cassette, sub-family D (ALD), member 2 [Source:MGI Symbol;Acc:MGI:1349467]	-2.15486	1.36696	7.48486e-07	3.01187e-05
ENSMUSG00000020062	Slc5a8	solute carrier family 5 (iodide transporter), member 8 [Source:MGI Symbol;Acc:MGI:2384916]	3.41099	-0.219732	7.64894e-07	3.07232e-05
ENSMUSG00000040650	Cyp2b23	cytochrome P450, family 2, subfamily b, polypeptide 23 [Source:MGI Symbol;Acc:MGI:3646735]	3.60557	-0.37818	7.67026e-07	3.07532e-05
ENSMUSG00000020732	Rab37	RAB37, member RAS oncogene family [Source:MGI Symbol;Acc:MGI:1929945]	-2.24492	0.464664	7.80217e-07	3.12256e-05
ENSMUSG00000050394	Armcx6	armadillo repeat containing, X-linked 6 [Source:MGI Symbol;Acc:MGI:2147993]	2.08273	1.3689	7.82178e-07	3.12477e-05
ENSMUSG00000021156	Zmynd11	zinc finger, MYND domain containing 11 [Source:MGI Symbol;Acc:MGI:1913755]	0.546899	6.5807	7.94616e-07	3.16585e-05
ENSMUSG00000039963	Ccdc40	coiled-coil domain containing 40 [Source:MGI Symbol;Acc:MGI:2443893]	-2.30182	0.602547	7.95317e-07	3.16585e-05
ENSMUSG00000026655	Fam107b	family with sequence similarity 107, member B [Source:MGI Symbol;Acc:MGI:1913790]	-0.617348	5.76754	8.05509e-07	3.20067e-05
ENSMUSG00000001436	Slc19a1	solute carrier family 19 (folate transporter), member 1 [Source:MGI Symbol;Acc:MGI:103182]	0.602506	6.40705	8.18492e-07	3.24644e-05
ENSMUSG00000046223	Plaur	plasminogen activator, urokinase receptor [Source:MGI Symbol;Acc:MGI:97612]	-0.568118	6.58315	8.66935e-07	3.43244e-05
ENSMUSG00000004952	Rasa4	RAS p21 protein activator 4 [Source:MGI Symbol;Acc:MGI:1858600]	-1.44966	2.56417	8.71244e-07	3.44336e-05
ENSMUSG00000100798	Gm19589	predicted gene, 19589 [Source:MGI Symbol;Acc:MGI:5011774]	2.59182	0.214829	8.85253e-07	3.4925e-05
ENSMUSG00000032387	Rbpms2	RNA binding protein with multiple splicing 2 [Source:MGI Symbol;Acc:MGI:1919223]	-0.681936	5.40238	8.87608e-07	3.49557e-05
ENSMUSG00000078771	Evi2a	ecotropic viral integration site 2a [Source:MGI Symbol;Acc:MGI:95458]	3.48317	-0.153915	8.89992e-07	3.49874e-05
ENSMUSG00000025469	Msx3	msh homeobox 3 [Source:MGI Symbol;Acc:MGI:106587]	1.52167	1.84515	9.33731e-07	3.65965e-05
ENSMUSG00000078190	Dnm3os	dynamin 3, opposite strand [Source:MGI Symbol;Acc:MGI:3052332]	1.26572	3.44689	9.34224e-07	3.65965e-05
ENSMUSG00000020875	Hoxb9	homeobox B9 [Source:MGI Symbol;Acc:MGI:96190]	-1.14429	3.6065	9.46188e-07	3.69998e-05
ENSMUSG00000084066	Xlr4d-ps	X-linked lymphocyte-regulated 4D, pseudogene [Source:MGI Symbol;Acc:MGI:3574102]	3.87372	-0.572741	9.48626e-07	3.70298e-05
ENSMUSG00000020733	Slc9a3r1	solute carrier family 9 (sodium/hydrogen exchanger), member 3 regulator 1 [Source:MGI Symbol;Acc:MGI:1349482]	-0.623893	5.9828	9.85915e-07	3.84178e-05
ENSMUSG00000028480	Glipr2	GLI pathogenesis-related 2 [Source:MGI Symbol;Acc:MGI:1917770]	-1.75532	1.54602	1.0115e-06	3.93454e-05
ENSMUSG00000014329	Bicc1	BicC family RNA binding protein 1 [Source:MGI Symbol;Acc:MGI:1933388]	-1.89113	2.0368	1.02655e-06	3.98611e-05
ENSMUSG00000061132	Blnk	B cell linker [Source:MGI Symbol;Acc:MGI:96878]	-0.900811	5.16075	1.03114e-06	3.99694e-05
ENSMUSG00000032174	Icam5	intercellular adhesion molecule 5, telencephalin [Source:MGI Symbol;Acc:MGI:109430]	-1.54358	2.26241	1.05349e-06	4.07643e-05
ENSMUSG00000066809	Gm10180	predicted gene 10180 [Source:MGI Symbol;Acc:MGI:3701608]	0.737837	6.69109	1.08719e-06	4.19952e-05
ENSMUSG00000018378	Cuedc1	CUE domain containing 1 [Source:MGI Symbol;Acc:MGI:2144281]	1.41004	3.97099	1.09467e-06	4.21508e-05
ENSMUSG00000000791	Il12rb1	interleukin 12 receptor, beta 1 [Source:MGI Symbol;Acc:MGI:104579]	-0.97816	4.82496	1.09502e-06	4.21508e-05
ENSMUSG00000041187	Prkd2	protein kinase D2 [Source:MGI Symbol;Acc:MGI:2141917]	1.75413	1.60865	1.10429e-06	4.2434e-05
ENSMUSG00000025290	Rps24	ribosomal protein S24 [Source:MGI Symbol;Acc:MGI:98147]	0.500869	9.48027	1.11857e-06	4.29082e-05
ENSMUSG00000096768	Erdr1	erythroid differentiation regulator 1 [Source:MGI Symbol;Acc:MGI:2384747]	-0.699298	6.47195	1.13727e-06	4.355e-05
ENSMUSG00000021775	Nr1d2	nuclear receptor subfamily 1, group D, member 2 [Source:MGI Symbol;Acc:MGI:2449205]	0.697673	5.67753	1.15027e-06	4.39607e-05
ENSMUSG00000022516	Nudt16l1	nudix (nucleoside diphosphate linked moiety X)-type motif 16-like 1 [Source:MGI Symbol;Acc:MGI:1914161]	1.25496	3.15122	1.15196e-06	4.39607e-05
ENSMUSG00000097651	4930461G14Rik	RIKEN cDNA 4930461G14 gene [Source:MGI Symbol;Acc:MGI:1922129]	-2.23063	0.763847	1.16789e-06	4.44922e-05
ENSMUSG00000021930	Spryd7	SPRY domain containing 7 [Source:MGI Symbol;Acc:MGI:1913924]	-0.711199	5.08444	1.17585e-06	4.47188e-05
ENSMUSG00000046727	Cystm1	cysteine-rich transmembrane module containing 1 [Source:MGI Symbol;Acc:MGI:1913310]	-0.9598	3.95689	1.20529e-06	4.57596e-05
ENSMUSG00000053909	Rhox10	reproductive homeobox 10 [Source:MGI Symbol;Acc:MGI:3580249]	-1.71631	1.52274	1.2108e-06	4.58902e-05
ENSMUSG00000081992	Gm13408	predicted gene 13408 [Source:MGI Symbol;Acc:MGI:3649613]	0.909427	7.67959	1.22163e-06	4.60648e-05
ENSMUSG00000036748	Cuedc2	CUE domain containing 2 [Source:MGI Symbol;Acc:MGI:1914366]	0.544895	6.63379	1.21971e-06	4.60648e-05
ENSMUSG00000114865	CT009512.1		-1.24784	3.56222	1.22102e-06	4.60648e-05
ENSMUSG00000021118	Plek2	pleckstrin 2 [Source:MGI Symbol;Acc:MGI:1351466]	-1.7293	1.47363	1.23698e-06	4.65643e-05
ENSMUSG00000021196	Pfkp	phosphofructokinase, platelet [Source:MGI Symbol;Acc:MGI:1891833]	-0.540058	7.4689	1.23915e-06	4.65667e-05
ENSMUSG00000094392	Gm3788	predicted gene 3788 [Source:MGI Symbol;Acc:MGI:3781961]	-1.20476	4.38007	1.24446e-06	4.66871e-05
ENSMUSG00000057719	Sh3rf2	SH3 domain containing ring finger 2 [Source:MGI Symbol;Acc:MGI:2444628]	-2.61273	0.288867	1.27414e-06	4.77201e-05
ENSMUSG00000006930	Hap1	huntingtin-associated protein 1 [Source:MGI Symbol;Acc:MGI:1261831]	-1.04213	3.81366	1.28243e-06	4.79496e-05
ENSMUSG00000033105	Lss	lanosterol synthase [Source:MGI Symbol;Acc:MGI:1336155]	0.576908	7.71698	1.29889e-06	4.84831e-05
ENSMUSG00000047180	Neurl3	neuralized E3 ubiquitin protein ligase 3 [Source:MGI Symbol;Acc:MGI:2429944]	-2.11038	0.975392	1.35218e-06	5.03873e-05
ENSMUSG00000047361	Gm973	predicted gene 973 [Source:MGI Symbol;Acc:MGI:2685819]	-1.09595	3.22753	1.35486e-06	5.04025e-05
ENSMUSG00000009621	Vav2	vav 2 oncogene [Source:MGI Symbol;Acc:MGI:102718]	-0.546407	6.24231	1.35714e-06	5.04028e-05
ENSMUSG00000020069	Hnrnph3	heterogeneous nuclear ribonucleoprotein H3 [Source:MGI Symbol;Acc:MGI:1926462]	0.886054	4.79343	1.36471e-06	5.05992e-05
ENSMUSG00000056596	Trnp1	TMF1-regulated nuclear protein 1 [Source:MGI Symbol;Acc:MGI:1916789]	-1.45224	2.2147	1.39263e-06	5.15482e-05
ENSMUSG00000105695	Gm43327	predicted gene 43327 [Source:MGI Symbol;Acc:MGI:5663464]	6.04862	-1.0048	1.43324e-06	5.2963e-05
ENSMUSG00000052776	Oas1a	2'-5' oligoadenylate synthetase 1A [Source:MGI Symbol;Acc:MGI:2180860]	-2.12663	3.62821	1.45179e-06	5.35593e-05
ENSMUSG00000019984	Med23	mediator complex subunit 23 [Source:MGI Symbol;Acc:MGI:1917458]	0.594581	5.81475	1.47531e-06	5.43364e-05
ENSMUSG00000106847	Peg13	paternally expressed 13 [Source:MGI Symbol;Acc:MGI:2663476]	3.97422	-0.509704	1.53189e-06	5.63269e-05
ENSMUSG00000027931	Npr1	natriuretic peptide receptor 1 [Source:MGI Symbol;Acc:MGI:97371]	-0.896866	4.17358	1.53849e-06	5.64756e-05
ENSMUSG00000037876	Jmjd1c	jumonji domain containing 1C [Source:MGI Symbol;Acc:MGI:1918614]	0.582426	6.85768	1.58183e-06	5.79709e-05
ENSMUSG00000054364	Rhob	ras homolog family member B [Source:MGI Symbol;Acc:MGI:107949]	1.15097	7.92293	1.67145e-06	6.11543e-05
ENSMUSG00000043155	Hpdl	4-hydroxyphenylpyruvate dioxygenase-like [Source:MGI Symbol;Acc:MGI:2444646]	-1.12968	3.40649	1.68955e-06	6.17145e-05
ENSMUSG00000027412	Lpin3	lipin 3 [Source:MGI Symbol;Acc:MGI:1891342]	-1.21927	2.72356	1.69743e-06	6.19003e-05
ENSMUSG00000032373	Car12	carbonic anhydrase 12 [Source:MGI Symbol;Acc:MGI:1923709]	-3.95625	-0.592508	1.74649e-06	6.35849e-05
ENSMUSG00000026664	Phyh	phytanoyl-CoA hydroxylase [Source:MGI Symbol;Acc:MGI:891978]	4.47316	-0.0954884	1.76834e-06	6.4275e-05
ENSMUSG00000039308	Ndst2	N-deacetylase/N-sulfotransferase (heparan glucosaminyl) 2 [Source:MGI Symbol;Acc:MGI:97040]	0.683983	5.19464	1.78126e-06	6.46383e-05
ENSMUSG00000021144	Mta1	metastasis associated 1 [Source:MGI Symbol;Acc:MGI:2150037]	0.577963	6.80548	1.79053e-06	6.48687e-05
ENSMUSG00000000594	Gm2a	GM2 ganglioside activator protein [Source:MGI Symbol;Acc:MGI:95762]	4.90524	-0.394173	1.8198e-06	6.58215e-05
ENSMUSG00000042607	Asb4	ankyrin repeat and SOCS box-containing 4 [Source:MGI Symbol;Acc:MGI:1929751]	-1.60214	2.72161	1.83471e-06	6.62526e-05
ENSMUSG00000043441	Gpr149	G protein-coupled receptor 149 [Source:MGI Symbol;Acc:MGI:2443628]	-1.33384	3.92041	1.84035e-06	6.62603e-05
ENSMUSG00000075225	Ccdc162	coiled-coil domain containing 162 [Source:MGI Symbol;Acc:MGI:1923223]	3.18295	-0.382185	1.8409e-06	6.62603e-05
ENSMUSG00000026915	Strbp	spermatid perinuclear RNA binding protein [Source:MGI Symbol;Acc:MGI:104626]	-0.569623	6.00524	1.85824e-06	6.67762e-05
ENSMUSG00000022090	Pdlim2	PDZ and LIM domain 2 [Source:MGI Symbol;Acc:MGI:2384850]	-2.48519	1.60521	1.87284e-06	6.71921e-05
ENSMUSG00000042473	Tbc1d8b	TBC1 domain family, member 8B [Source:MGI Symbol;Acc:MGI:1918101]	-0.56483	6.01302	1.91296e-06	6.85203e-05
ENSMUSG00000019823	Mical1	microtubule associated monooxygenase, calponin and LIM domain containing 1 [Source:MGI Symbol;Acc:MGI:2385847]	1.17957	3.08203	1.92366e-06	6.87925e-05
ENSMUSG00000038168	P3h2	prolyl 3-hydroxylase 2 [Source:MGI Symbol;Acc:MGI:2146663]	-1.25273	3.16488	1.93555e-06	6.91064e-05
ENSMUSG00000054203	Ifi205	interferon activated gene 205 [Source:MGI Symbol;Acc:MGI:101847]	-2.89492	2.29967	1.97749e-06	7.04903e-05
ENSMUSG00000040329	Il7	interleukin 7 [Source:MGI Symbol;Acc:MGI:96561]	-1.49817	1.95548	2.03326e-06	7.23617e-05
ENSMUSG00000022353	Mtss1	metastasis suppressor 1 [Source:MGI Symbol;Acc:MGI:2384818]	1.58832	2.27702	2.05881e-06	7.31538e-05
ENSMUSG00000021990	Spata13	spermatogenesis associated 13 [Source:MGI Symbol;Acc:MGI:104838]	-1.00848	3.67728	2.09094e-06	7.41765e-05
ENSMUSG00000002147	Stat6	signal transducer and activator of transcription 6 [Source:MGI Symbol;Acc:MGI:103034]	0.536488	6.87398	2.11314e-06	7.48442e-05
ENSMUSG00000038764	Ptpn3	protein tyrosine phosphatase, non-receptor type 3 [Source:MGI Symbol;Acc:MGI:105307]	-1.11522	3.30132	2.11665e-06	7.48491e-05
ENSMUSG00000040189	Ccdc114	coiled-coil domain containing 114 [Source:MGI Symbol;Acc:MGI:2446120]	-1.99229	1.52188	2.14661e-06	7.57876e-05
ENSMUSG00000049044	Rapgef4	Rap guanine nucleotide exchange factor (GEF) 4 [Source:MGI Symbol;Acc:MGI:1917723]	-3.18997	-0.456006	2.15251e-06	7.5875e-05
ENSMUSG00000040268	Plekha1	pleckstrin homology domain containing, family A (phosphoinositide binding specific) member 1 [Source:MGI Symbol;Acc:MGI:2442213]	0.521025	6.62086	2.17539e-06	7.65598e-05
ENSMUSG00000058135	Gstm1	glutathione S-transferase, mu 1 [Source:MGI Symbol;Acc:MGI:95860]	0.89852	5.56786	2.20502e-06	7.74799e-05
ENSMUSG00000064215	Ifi27	interferon, alpha-inducible protein 27 [Source:MGI Symbol;Acc:MGI:1277180]	-1.81481	5.49085	2.21143e-06	7.75821e-05
ENSMUSG00000100280	Gm28417	predicted gene 28417 [Source:MGI Symbol;Acc:MGI:5579123]	3.46237	-0.484065	2.25576e-06	7.88168e-05
ENSMUSG00000020170	Frs2	fibroblast growth factor receptor substrate 2 [Source:MGI Symbol;Acc:MGI:1100860]	0.677919	5.23549	2.25501e-06	7.88168e-05
ENSMUSG00000033170	Card10	caspase recruitment domain family, member 10 [Source:MGI Symbol;Acc:MGI:2146012]	-1.6286	2.43424	2.25729e-06	7.88168e-05
ENSMUSG00000022853	Ehhadh	enoyl-Coenzyme A, hydratase/3-hydroxyacyl Coenzyme A dehydrogenase [Source:MGI Symbol;Acc:MGI:1277964]	-2.39017	0.219012	2.35802e-06	8.20755e-05
ENSMUSG00000034024	Cct2	chaperonin containing Tcp1, subunit 2 (beta) [Source:MGI Symbol;Acc:MGI:107186]	0.48932	9.23783	2.35643e-06	8.20755e-05
ENSMUSG00000028059	Arhgef2	rho/rac guanine nucleotide exchange factor (GEF) 2 [Source:MGI Symbol;Acc:MGI:103264]	0.530296	8.41159	2.38048e-06	8.25979e-05
ENSMUSG00000026207	Speg	SPEG complex locus [Source:MGI Symbol;Acc:MGI:109282]	-1.28423	4.35249	2.38016e-06	8.25979e-05
ENSMUSG00000035863	Palm	paralemmin [Source:MGI Symbol;Acc:MGI:1261814]	0.652988	6.2662	2.42647e-06	8.40621e-05
ENSMUSG00000010936	Vac14	Vac14 homolog (S. cerevisiae) [Source:MGI Symbol;Acc:MGI:2157980]	0.55629	7.06998	2.5728e-06	8.89923e-05
ENSMUSG00000050854	Tmem125	transmembrane protein 125 [Source:MGI Symbol;Acc:MGI:1923409]	-2.54115	0.857358	2.58316e-06	8.92116e-05
ENSMUSG00000046694	Fam46b	family with sequence similarity 46, member B [Source:MGI Symbol;Acc:MGI:2140500]	-1.82869	0.984363	2.62798e-06	9.06182e-05
ENSMUSG00000083623	Gm7224	predicted gene 7224 [Source:MGI Symbol;Acc:MGI:3647435]	5.11853	0.399678	2.68901e-06	9.25786e-05
ENSMUSG00000017009	Sdc4	syndecan 4 [Source:MGI Symbol;Acc:MGI:1349164]	-0.683361	6.32257	2.73369e-06	9.3971e-05
ENSMUSG00000037386	Rims2	regulating synaptic membrane exocytosis 2 [Source:MGI Symbol;Acc:MGI:2152972]	2.58336	0.554117	2.76151e-06	9.4634e-05
ENSMUSG00000103629	Gm5694	predicted gene 5694 [Source:MGI Symbol;Acc:MGI:3645764]	2.4336	0.107746	2.75952e-06	9.4634e-05
ENSMUSG00000029861	Fam131b	family with sequence similarity 131, member B [Source:MGI Symbol;Acc:MGI:1923406]	1.26118	3.30357	2.77642e-06	9.49981e-05
ENSMUSG00000066861	Oas1g	2'-5' oligoadenylate synthetase 1G [Source:MGI Symbol;Acc:MGI:97429]	-2.16438	3.09042	2.78646e-06	9.51948e-05
ENSMUSG00000090381	Gm6158	predicted gene 6158 [Source:MGI Symbol;Acc:MGI:3779562]	-3.35192	2.7517	2.79859e-06	9.54621e-05
ENSMUSG00000029135	Fosl2	fos-like antigen 2 [Source:MGI Symbol;Acc:MGI:102858]	0.702232	5.95432	2.8828e-06	9.81833e-05
ENSMUSG00000040687	Madd	MAP-kinase activating death domain [Source:MGI Symbol;Acc:MGI:2444672]	-0.607374	5.5473	2.94625e-06	0.00010019
ENSMUSG00000059811	Atl2	atlastin GTPase 2 [Source:MGI Symbol;Acc:MGI:1929492]	0.530485	6.68155	3.02761e-06	0.000102799
ENSMUSG00000046897	Zfp740	zinc finger protein 740 [Source:MGI Symbol;Acc:MGI:1915994]	0.53451	6.35913	3.06012e-06	0.000103744
ENSMUSG00000058317	Ube2e2	ubiquitin-conjugating enzyme E2E 2 [Source:MGI Symbol;Acc:MGI:2384997]	1.04193	3.63454	3.10534e-06	0.000105117
ENSMUSG00000032487	Ptgs2	prostaglandin-endoperoxide synthase 2 [Source:MGI Symbol;Acc:MGI:97798]	0.838637	7.34015	3.20852e-06	0.000108279
ENSMUSG00000022141	Nipbl	Nipped-B homolog (Drosophila) [Source:MGI Symbol;Acc:MGI:1913976]	0.504833	7.44085	3.2047e-06	0.000108279
ENSMUSG00000109368	Gm45015	predicted gene 45015 [Source:MGI Symbol;Acc:MGI:5753591]	-2.21011	1.6381	3.24062e-06	0.000109196
ENSMUSG00000038332	Sesn1	sestrin 1 [Source:MGI Symbol;Acc:MGI:2155278]	0.698533	4.98891	3.24882e-06	0.000109306
ENSMUSG00000003420	Fcgrt	Fc receptor, IgG, alpha chain transporter [Source:MGI Symbol;Acc:MGI:103017]	2.77536	0.684902	3.32212e-06	0.000111603
ENSMUSG00000033538	Casp4	caspase 4, apoptosis-related cysteine peptidase [Source:MGI Symbol;Acc:MGI:107700]	-1.72694	2.59259	3.34846e-06	0.000112318
ENSMUSG00000001507	Itga3	integrin alpha 3 [Source:MGI Symbol;Acc:MGI:96602]	-0.930362	5.03718	3.38761e-06	0.000113459
ENSMUSG00000057337	Chst3	carbohydrate (chondroitin 6/keratan) sulfotransferase 3 [Source:MGI Symbol;Acc:MGI:1858224]	6.04276	-1.00575	3.40089e-06	0.000113732
ENSMUSG00000036181	Hist1h1c	histone cluster 1, H1c [Source:MGI Symbol;Acc:MGI:1931526]	1.2175	2.61347	3.4553e-06	0.000115378
ENSMUSG00000031709	Tbc1d9	TBC1 domain family, member 9 [Source:MGI Symbol;Acc:MGI:1918560]	-0.955452	4.18998	3.50341e-06	0.000116458
ENSMUSG00000031939	Taf1d	TATA-box binding protein associated factor, RNA polymerase I, D [Source:MGI Symbol;Acc:MGI:1922566]	0.557622	7.08142	3.49408e-06	0.000116458
ENSMUSG00000005442	Cic	capicua transcriptional repressor [Source:MGI Symbol;Acc:MGI:1918972]	0.537524	8.07398	3.49827e-06	0.000116458
ENSMUSG00000039994	Timeless	timeless circadian clock 1 [Source:MGI Symbol;Acc:MGI:1321393]	0.496646	7.35139	3.54511e-06	0.000117668
ENSMUSG00000025937	Lactb2	lactamase, beta 2 [Source:MGI Symbol;Acc:MGI:2442551]	-0.535387	6.37577	3.55779e-06	0.000117912
ENSMUSG00000071042	Rasgrp3	RAS, guanyl releasing protein 3 [Source:MGI Symbol;Acc:MGI:3028579]	-2.95855	-0.185856	3.59334e-06	0.000118913
ENSMUSG00000028121	Bcar3	breast cancer anti-estrogen resistance 3 [Source:MGI Symbol;Acc:MGI:1352501]	-1.48525	2.49077	3.6498e-06	0.000120601
ENSMUSG00000020380	Rad50	RAD50 double strand break repair protein [Source:MGI Symbol;Acc:MGI:109292]	-0.545042	7.33037	3.75226e-06	0.000123802
ENSMUSG00000025358	Cdk2	cyclin-dependent kinase 2 [Source:MGI Symbol;Acc:MGI:104772]	0.498053	6.90191	3.77084e-06	0.000124149
ENSMUSG00000027312	Atrn	attractin [Source:MGI Symbol;Acc:MGI:1341628]	-0.503748	6.63892	3.77396e-06	0.000124149
ENSMUSG00000020189	Osbpl8	oxysterol binding protein-like 8 [Source:MGI Symbol;Acc:MGI:2443807]	0.698919	5.04212	3.83676e-06	0.000126028
ENSMUSG00000030921	Trim30a	tripartite motif-containing 30A [Source:MGI Symbol;Acc:MGI:98178]	-2.03271	1.96566	4.02741e-06	0.000131891
ENSMUSG00000020156	Mum1	melanoma associated antigen (mutated) 1 [Source:MGI Symbol;Acc:MGI:1915364]	0.524046	7.01757	4.0331e-06	0.000131891
ENSMUSG00000039742	Fam71f1	family with sequence similarity 71, member F1 [Source:MGI Symbol;Acc:MGI:3032524]	-1.53938	1.95279	4.02393e-06	0.000131891
ENSMUSG00000017400	Stac2	SH3 and cysteine rich domain 2 [Source:MGI Symbol;Acc:MGI:2144518]	-0.868877	4.2102	4.20823e-06	0.000137415
ENSMUSG00000026638	Irf6	interferon regulatory factor 6 [Source:MGI Symbol;Acc:MGI:1859211]	-3.44781	-0.56078	4.22495e-06	0.000137556
ENSMUSG00000027508	Pag1	phosphoprotein associated with glycosphingolipid microdomains 1 [Source:MGI Symbol;Acc:MGI:2443160]	-3.23179	-0.430271	4.22337e-06	0.000137556
ENSMUSG00000042115	Klhdc8a	kelch domain containing 8A [Source:MGI Symbol;Acc:MGI:2442630]	-2.07816	0.695364	4.25985e-06	0.000138489
ENSMUSG00000028378	Ptgr1	prostaglandin reductase 1 [Source:MGI Symbol;Acc:MGI:1914353]	-1.18553	3.51918	4.28709e-06	0.00013917
ENSMUSG00000033763	Mtss1l	metastasis suppressor 1-like [Source:MGI Symbol;Acc:MGI:3039591]	0.593776	5.78961	4.31852e-06	0.000139986
ENSMUSG00000027204	Fbn1	fibrillin 1 [Source:MGI Symbol;Acc:MGI:95489]	0.566397	7.81059	4.40679e-06	0.000142638
ENSMUSG00000002797	Ggct	gamma-glutamyl cyclotransferase [Source:MGI Symbol;Acc:MGI:95700]	-0.982143	3.57939	4.42941e-06	0.000143162
ENSMUSG00000021518	Ptdss1	phosphatidylserine synthase 1 [Source:MGI Symbol;Acc:MGI:1276575]	-0.514706	6.55228	4.47445e-06	0.000144407
ENSMUSG00000001583	Tnk1	tyrosine kinase, non-receptor, 1 [Source:MGI Symbol;Acc:MGI:1930958]	-3.71941	-0.351708	4.49051e-06	0.000144715
ENSMUSG00000028268	Gbp3	guanylate binding protein 3 [Source:MGI Symbol;Acc:MGI:1926263]	-1.61826	1.63188	4.50569e-06	0.000144993
ENSMUSG00000065999	Zfp985	zinc finger protein 985 [Source:MGI Symbol;Acc:MGI:3651986]	-1.09739	3.84665	4.54212e-06	0.000145954
ENSMUSG00000035311	Gnptab	N-acetylglucosamine-1-phosphate transferase, alpha and beta subunits [Source:MGI Symbol;Acc:MGI:3643902]	0.498689	6.75086	4.57203e-06	0.000146702
ENSMUSG00000020902	Ntn1	netrin 1 [Source:MGI Symbol;Acc:MGI:105088]	1.88768	3.50877	4.63536e-06	0.000148519
ENSMUSG00000049690	Nckap5	NCK-associated protein 5 [Source:MGI Symbol;Acc:MGI:2686394]	-3.03293	0.0433591	4.65418e-06	0.000148692
ENSMUSG00000009731	Kcnd1	potassium voltage-gated channel, Shal-related family, member 1 [Source:MGI Symbol;Acc:MGI:96671]	-1.60713	1.89935	4.6537e-06	0.000148692
ENSMUSG00000036752	Tubb4b	tubulin, beta 4B class IVB [Source:MGI Symbol;Acc:MGI:1915472]	-0.474234	8.99198	4.72814e-06	0.000150838
ENSMUSG00000044786	Zfp36	zinc finger protein 36 [Source:MGI Symbol;Acc:MGI:99180]	1.06909	5.23647	4.83691e-06	0.000154086
ENSMUSG00000023904	Hcfc1r1	host cell factor C1 regulator 1 (XPO1-dependent) [Source:MGI Symbol;Acc:MGI:2663619]	-0.972847	4.64003	4.87658e-06	0.000155127
ENSMUSG00000003316	Glg1	golgi apparatus protein 1 [Source:MGI Symbol;Acc:MGI:104967]	0.496074	8.4851	4.89096e-06	0.000155362
ENSMUSG00000055128	Cgrrf1	cell growth regulator with ring finger domain 1 [Source:MGI Symbol;Acc:MGI:1916368]	0.793598	4.51397	4.93041e-06	0.000156391
ENSMUSG00000054793	Cadm4	cell adhesion molecule 4 [Source:MGI Symbol;Acc:MGI:2449088]	-1.58221	1.34126	5.0106e-06	0.000158707
ENSMUSG00000091055	Siglec15	sialic acid binding Ig-like lectin 15 [Source:MGI Symbol;Acc:MGI:3646642]	5.86996	-1.12585	5.09238e-06	0.000161067
ENSMUSG00000056300	Zfp981	zinc finger protein 981 [Source:MGI Symbol;Acc:MGI:3700965]	-2.01529	1.57287	5.31333e-06	0.000167816
ENSMUSG00000021360	Gcnt2	glucosaminyl (N-acetyl) transferase 2, I-branching enzyme [Source:MGI Symbol;Acc:MGI:1100870]	-1.25823	3.24336	5.34291e-06	0.000168511
ENSMUSG00000048368	Omd	osteomodulin [Source:MGI Symbol;Acc:MGI:1350918]	-1.43185	2.08016	5.38829e-06	0.0001697
ENSMUSG00000025409	Mbd6	methyl-CpG binding domain protein 6 [Source:MGI Symbol;Acc:MGI:106378]	0.573447	6.55035	5.49477e-06	0.000172809
ENSMUSG00000025374	Nabp2	nucleic acid binding protein 2 [Source:MGI Symbol;Acc:MGI:1917167]	0.547765	6.25524	5.54534e-06	0.000174152
ENSMUSG00000053560	Ier2	immediate early response 2 [Source:MGI Symbol;Acc:MGI:104815]	1.01191	6.76532	5.58744e-06	0.000175226
ENSMUSG00000040703	Cyp2s1	cytochrome P450, family 2, subfamily s, polypeptide 1 [Source:MGI Symbol;Acc:MGI:1921384]	5.86484	-1.12703	5.66492e-06	0.000177405
ENSMUSG00000020303	Stc2	stanniocalcin 2 [Source:MGI Symbol;Acc:MGI:1316731]	0.544233	5.85973	5.6977e-06	0.00017818
ENSMUSG00000071547	Nt5dc2	5'-nucleotidase domain containing 2 [Source:MGI Symbol;Acc:MGI:1917271]	0.508158	7.17476	5.75389e-06	0.000179684
ENSMUSG00000063296	Tmem117	transmembrane protein 117 [Source:MGI Symbol;Acc:MGI:2444580]	2.75707	0.239445	5.93894e-06	0.000185201
ENSMUSG00000006289	Osgep	O-sialoglycoprotein endopeptidase [Source:MGI Symbol;Acc:MGI:1913496]	0.740475	4.95254	6.06518e-06	0.000188653
ENSMUSG00000029544	Cabp1	calcium binding protein 1 [Source:MGI Symbol;Acc:MGI:1352750]	-1.26292	3.3737	6.06663e-06	0.000188653
ENSMUSG00000091387	Gcnt4	glucosaminyl (N-acetyl) transferase 4, core 2 (beta-1,6-N-acetylglucosaminyltransferase) [Source:MGI Symbol;Acc:MGI:2684919]	-1.2991	2.19176	6.20687e-06	0.000192474
ENSMUSG00000031740	Mmp2	matrix metallopeptidase 2 [Source:MGI Symbol;Acc:MGI:97009]	6.26531	-0.828506	6.20014e-06	0.000192474
ENSMUSG00000028965	Tnfrsf9	tumor necrosis factor receptor superfamily, member 9 [Source:MGI Symbol;Acc:MGI:1101059]	-1.35327	2.54806	6.53255e-06	0.00020229
ENSMUSG00000038507	Parp12	poly (ADP-ribose) polymerase family, member 12 [Source:MGI Symbol;Acc:MGI:2143990]	-0.915348	5.63116	6.57812e-06	0.000203134
ENSMUSG00000086528	Gm15731	predicted gene 15731 [Source:MGI Symbol;Acc:MGI:3783174]	2.99715	-0.278203	6.57714e-06	0.000203134
ENSMUSG00000060733	Ipmk	inositol polyphosphate multikinase [Source:MGI Symbol;Acc:MGI:1916968]	0.60578	5.44386	6.65165e-06	0.000204834
ENSMUSG00000032216	Nedd4	neural precursor cell expressed, developmentally down-regulated 4 [Source:MGI Symbol;Acc:MGI:97297]	0.479544	9.56088	6.64906e-06	0.000204834
ENSMUSG00000015568	Lpl	lipoprotein lipase [Source:MGI Symbol;Acc:MGI:96820]	-0.568838	6.31666	6.91217e-06	0.000212561
ENSMUSG00000034422	Parp14	poly (ADP-ribose) polymerase family, member 14 [Source:MGI Symbol;Acc:MGI:1919489]	-1.65984	4.44894	7.12401e-06	0.000218772
ENSMUSG00000025915	Sgk3	serum/glucocorticoid regulated kinase 3 [Source:MGI Symbol;Acc:MGI:2182368]	5.97189	-1.047	7.23462e-06	0.000221862
ENSMUSG00000021957	Tkt	transketolase [Source:MGI Symbol;Acc:MGI:105992]	0.460087	9.02123	7.29018e-06	0.000223257
ENSMUSG00000059658	Gm16379	predicted pseudogene 16379 [Source:MGI Symbol;Acc:MGI:3647120]	0.801773	4.34791	7.43915e-06	0.000227504
ENSMUSG00000021595	Nsun2	NOL1/NOP2/Sun domain family member 2 [Source:MGI Symbol;Acc:MGI:107252]	-0.571984	8.49848	7.45118e-06	0.000227559
ENSMUSG00000012405	Rpl15	ribosomal protein L15 [Source:MGI Symbol;Acc:MGI:1913730]	0.586913	8.55302	7.49133e-06	0.00022847
ENSMUSG00000040364	Sec1	secretory blood group 1 [Source:MGI Symbol;Acc:MGI:1928893]	-1.74301	1.69065	7.88568e-06	0.000239837
ENSMUSG00000009772	Nuak2	NUAK family, SNF1-like kinase, 2 [Source:MGI Symbol;Acc:MGI:1921387]	4.30217	-0.857759	7.88466e-06	0.000239837
ENSMUSG00000033589	Reep4	receptor accessory protein 4 [Source:MGI Symbol;Acc:MGI:1919799]	-0.519077	6.33231	7.92694e-06	0.000240762
ENSMUSG00000027956	Tmem144	transmembrane protein 144 [Source:MGI Symbol;Acc:MGI:1917902]	-4.31922	-0.921055	7.97719e-06	0.000241957
ENSMUSG00000034674	Tdg	thymine DNA glycosylase [Source:MGI Symbol;Acc:MGI:108247]	0.5376	7.30793	8.0001e-06	0.00024232
ENSMUSG00000070570	Slc17a7	solute carrier family 17 (sodium-dependent inorganic phosphate cotransporter), member 7 [Source:MGI Symbol;Acc:MGI:1920211]	-1.21384	2.91376	8.16657e-06	0.000246916
ENSMUSG00000022160	Mettl3	methyltransferase like 3 [Source:MGI Symbol;Acc:MGI:1927165]	0.638282	5.39481	8.17411e-06	0.000246916
ENSMUSG00000051048	P4ha3	procollagen-proline, 2-oxoglutarate 4-dioxygenase (proline 4-hydroxylase), alpha polypeptide III [Source:MGI Symbol;Acc:MGI:2444049]	1.37505	1.80854	8.27497e-06	0.000249623
ENSMUSG00000056820	Tsnax	translin-associated factor X [Source:MGI Symbol;Acc:MGI:1855672]	3.2922	-0.600605	8.37864e-06	0.000252407
ENSMUSG00000026442	Nfasc	neurofascin [Source:MGI Symbol;Acc:MGI:104753]	-1.55788	1.61553	8.52736e-06	0.000256538
ENSMUSG00000062115	Rai1	retinoic acid induced 1 [Source:MGI Symbol;Acc:MGI:103291]	0.524156	7.21982	8.7356e-06	0.000262447
ENSMUSG00000014077	Chp1	calcineurin-like EF hand protein 1 [Source:MGI Symbol;Acc:MGI:1927185]	-0.491978	6.89458	9.07712e-06	0.000272338
ENSMUSG00000030047	Arhgap25	Rho GTPase activating protein 25 [Source:MGI Symbol;Acc:MGI:2443687]	-4.3083	-0.924397	9.24193e-06	0.000276861
ENSMUSG00000048264	Dip2c	disco interacting protein 2 homolog C [Source:MGI Symbol;Acc:MGI:1920179]	0.644388	5.29497	9.25285e-06	0.000276861
ENSMUSG00000038393	Txnip	thioredoxin interacting protein [Source:MGI Symbol;Acc:MGI:1889549]	-0.663332	5.23115	9.47269e-06	0.000283057
ENSMUSG00000065954	Tacc1	transforming, acidic coiled-coil containing protein 1 [Source:MGI Symbol;Acc:MGI:2443510]	-0.512428	6.22879	9.52166e-06	0.000284002
ENSMUSG00000020231	Dip2a	disco interacting protein 2 homolog A [Source:MGI Symbol;Acc:MGI:2385920]	0.579111	5.8851	9.52993e-06	0.000284002
ENSMUSG00000096916	Zfp850	zinc finger protein 850 [Source:MGI Symbol;Acc:MGI:3036281]	-1.03177	3.77273	9.57253e-06	0.000284889
ENSMUSG00000000753	Serpinf1	serine (or cysteine) peptidase inhibitor, clade F, member 1 [Source:MGI Symbol;Acc:MGI:108080]	-1.71985	2.57502	9.62975e-06	0.000286207
ENSMUSG00000022580	Rhpn1	rhophilin, Rho GTPase binding protein 1 [Source:MGI Symbol;Acc:MGI:1098783]	-1.21579	2.51404	9.65037e-06	0.000286436
ENSMUSG00000017969	Ptgis	prostaglandin I2 (prostacyclin) synthase [Source:MGI Symbol;Acc:MGI:1097156]	-1.32831	3.04827	9.72279e-06	0.0002882
ENSMUSG00000040711	Sh3pxd2b	SH3 and PX domains 2B [Source:MGI Symbol;Acc:MGI:2442062]	0.571199	7.41463	9.93101e-06	0.000293979
ENSMUSG00000042632	Pla2g6	phospholipase A2, group VI [Source:MGI Symbol;Acc:MGI:1859152]	0.662242	5.49844	1.00082e-05	0.000295869
ENSMUSG00000086607	4930511M06Rik	RIKEN cDNA 4930511M06 gene [Source:MGI Symbol;Acc:MGI:1922334]	-5.9104	-1.12351	1.00343e-05	0.000296246
ENSMUSG00000049502	Dtx3l	deltex 3-like, E3 ubiquitin ligase [Source:MGI Symbol;Acc:MGI:2656973]	-0.723684	5.50453	1.01619e-05	0.000299354
ENSMUSG00000038618	Rassf7	Ras association (RalGDS/AF-6) domain family (N-terminal) member 7 [Source:MGI Symbol;Acc:MGI:1914235]	-0.970647	3.79742	1.01666e-05	0.000299354
ENSMUSG00000060802	B2m	beta-2 microglobulin [Source:MGI Symbol;Acc:MGI:88127]	-0.588252	7.44148	1.01971e-05	0.000299853
ENSMUSG00000090523	Gypc	glycophorin C [Source:MGI Symbol;Acc:MGI:1098566]	1.51846	1.48019	1.02217e-05	0.000300181
ENSMUSG00000034245	Hdac11	histone deacetylase 11 [Source:MGI Symbol;Acc:MGI:2385252]	-2.9004	-0.226527	1.04029e-05	0.000305098
ENSMUSG00000020260	Pofut2	protein O-fucosyltransferase 2 [Source:MGI Symbol;Acc:MGI:1916863]	0.532852	5.74663	1.08266e-05	0.000317102
ENSMUSG00000109933	Gm7600	predicted gene 7600 [Source:MGI Symbol;Acc:MGI:3647502]	-1.61911	3.17915	1.12165e-05	0.000328091
ENSMUSG00000053332	Gas5	growth arrest specific 5 [Source:MGI Symbol;Acc:MGI:95659]	0.648508	8.3042	1.12365e-05	0.000328243
ENSMUSG00000079092	Prl2c2	prolactin family 2, subfamily c, member 2 [Source:MGI Symbol;Acc:MGI:97618]	-1.06284	7.71556	1.12922e-05	0.000328933
ENSMUSG00000087659	Gm12606	predicted gene 12606 [Source:MGI Symbol;Acc:MGI:3649222]	0.914286	4.17504	1.12874e-05	0.000328933
ENSMUSG00000034235	Usp54	ubiquitin specific peptidase 54 [Source:MGI Symbol;Acc:MGI:1926037]	0.773113	4.44112	1.13047e-05	0.000328933
ENSMUSG00000047557	Lxn	latexin [Source:MGI Symbol;Acc:MGI:107633]	-2.06583	0.962062	1.13211e-05	0.000328979
ENSMUSG00000020601	Trib2	tribbles pseudokinase 2 [Source:MGI Symbol;Acc:MGI:2145021]	1.47257	3.02333	1.13803e-05	0.000330268
ENSMUSG00000022185	Acin1	apoptotic chromatin condensation inducer 1 [Source:MGI Symbol;Acc:MGI:1891824]	0.466648	8.37246	1.14126e-05	0.000330772
ENSMUSG00000075590	Nrbp2	nuclear receptor binding protein 2 [Source:MGI Symbol;Acc:MGI:2385017]	0.773646	5.07255	1.15543e-05	0.000334443
ENSMUSG00000006567	Atp7b	ATPase, Cu++ transporting, beta polypeptide [Source:MGI Symbol;Acc:MGI:103297]	1.6171	1.13738	1.16765e-05	0.000337538
ENSMUSG00000035960	Apex1	apurinic/apyrimidinic endonuclease 1 [Source:MGI Symbol;Acc:MGI:88042]	0.490623	7.6754	1.17048e-05	0.000337914
ENSMUSG00000026773	Pfkfb3	6-phosphofructo-2-kinase/fructose-2,6-biphosphatase 3 [Source:MGI Symbol;Acc:MGI:2181202]	-0.523128	6.08598	1.18007e-05	0.000338918
ENSMUSG00000033060	Lmo7	LIM domain only 7 [Source:MGI Symbol;Acc:MGI:1353586]	-0.643574	5.46228	1.17849e-05	0.000338918
ENSMUSG00000031897	Psmb10	proteasome (prosome, macropain) subunit, beta type 10 [Source:MGI Symbol;Acc:MGI:1096380]	-0.497216	6.45729	1.1792e-05	0.000338918
ENSMUSG00000055737	Ghr	growth hormone receptor [Source:MGI Symbol;Acc:MGI:95708]	1.1585	2.71879	1.17645e-05	0.000338918
ENSMUSG00000094483	Purb	purine rich element binding protein B [Source:MGI Symbol;Acc:MGI:1338779]	0.555724	7.51905	1.18836e-05	0.000340857
ENSMUSG00000018166	Erbb3	erb-b2 receptor tyrosine kinase 3 [Source:MGI Symbol;Acc:MGI:95411]	0.750459	4.91653	1.20687e-05	0.00034572
ENSMUSG00000078945	Naip2	NLR family, apoptosis inhibitory protein 2 [Source:MGI Symbol;Acc:MGI:1298226]	-1.82583	1.87011	1.21231e-05	0.000346829
ENSMUSG00000041354	Rgl2	ral guanine nucleotide dissociation stimulator-like 2 [Source:MGI Symbol;Acc:MGI:107483]	0.595059	5.79036	1.21535e-05	0.000347252
ENSMUSG00000025869	Nop16	NOP16 nucleolar protein [Source:MGI Symbol;Acc:MGI:107862]	-0.594296	6.72641	1.22244e-05	0.000348828
ENSMUSG00000026126	Ptpn18	protein tyrosine phosphatase, non-receptor type 18 [Source:MGI Symbol;Acc:MGI:108410]	1.25453	2.20963	1.23011e-05	0.000350564
ENSMUSG00000021209	Ppp4r4	protein phosphatase 4, regulatory subunit 4 [Source:MGI Symbol;Acc:MGI:1921771]	-0.970326	3.85628	1.23532e-05	0.000351599
ENSMUSG00000021665	Hexb	hexosaminidase B [Source:MGI Symbol;Acc:MGI:96074]	-0.713852	5.5731	1.23951e-05	0.000352339
ENSMUSG00000026672	Optn	optineurin [Source:MGI Symbol;Acc:MGI:1918898]	-0.758002	4.62836	1.28339e-05	0.000364344
ENSMUSG00000110648	Gm38574	predicted gene, 38574 [Source:MGI Symbol;Acc:MGI:5621459]	1.93703	1.43984	1.28898e-05	0.000365464
ENSMUSG00000021109	Hif1a	hypoxia inducible factor 1, alpha subunit [Source:MGI Symbol;Acc:MGI:106918]	-0.461385	7.33971	1.29201e-05	0.000365854
ENSMUSG00000022505	Emp2	epithelial membrane protein 2 [Source:MGI Symbol;Acc:MGI:1098726]	0.873031	5.30803	1.29454e-05	0.000366104
ENSMUSG00000021792	Fam213a	family with sequence similarity 213, member A [Source:MGI Symbol;Acc:MGI:1917814]	1.67413	1.25032	1.31826e-05	0.000372338
ENSMUSG00000053825	Ppfia2	protein tyrosine phosphatase, receptor type, f polypeptide (PTPRF), interacting protein (liprin), alpha 2 [Source:MGI Symbol;Acc:MGI:2443834]	3.61174	-0.757861	1.32389e-05	0.000373026
ENSMUSG00000026853	Crat	carnitine acetyltransferase [Source:MGI Symbol;Acc:MGI:109501]	-0.513217	5.81119	1.32406e-05	0.000373026
ENSMUSG00000049807	Arhgap23	Rho GTPase activating protein 23 [Source:MGI Symbol;Acc:MGI:3697726]	-0.750914	5.11544	1.33718e-05	0.000376243
ENSMUSG00000029361	Nos1	nitric oxide synthase 1, neuronal [Source:MGI Symbol;Acc:MGI:97360]	-0.811246	4.82642	1.34146e-05	0.000376969
ENSMUSG00000041268	Dmxl2	Dmx-like 2 [Source:MGI Symbol;Acc:MGI:2444630]	-0.66641	4.96723	1.366e-05	0.00038338
ENSMUSG00000036617	Etl4	enhancer trap locus 4 [Source:MGI Symbol;Acc:MGI:95454]	-1.56218	1.83067	1.3794e-05	0.000386652
ENSMUSG00000071757	Zhx2	zinc fingers and homeoboxes 2 [Source:MGI Symbol;Acc:MGI:2683087]	0.872766	4.36284	1.40318e-05	0.000392818
ENSMUSG00000032470	Mras	muscle and microspikes RAS [Source:MGI Symbol;Acc:MGI:1100856]	1.20641	2.78557	1.4204e-05	0.000397139
ENSMUSG00000020250	Txnrd1	thioredoxin reductase 1 [Source:MGI Symbol;Acc:MGI:1354175]	0.481489	8.30123	1.43532e-05	0.000400806
ENSMUSG00000032737	Inppl1	inositol polyphosphate phosphatase-like 1 [Source:MGI Symbol;Acc:MGI:1333787]	0.47969	7.04593	1.49493e-05	0.000416926
ENSMUSG00000051067	Lingo3	leucine rich repeat and Ig domain containing 3 [Source:MGI Symbol;Acc:MGI:3609246]	2.02964	0.659726	1.50228e-05	0.00041845
ENSMUSG00000056457	Prl2c3	prolactin family 2, subfamily c, member 3 [Source:MGI Symbol;Acc:MGI:1341833]	-1.03805	7.47701	1.5139e-05	0.000421155
ENSMUSG00000051786	Tubgcp6	tubulin, gamma complex associated protein 6 [Source:MGI Symbol;Acc:MGI:2146071]	0.542477	6.22688	1.52357e-05	0.000423316
ENSMUSG00000074793	Hspa12b	heat shock protein 12B [Source:MGI Symbol;Acc:MGI:1919880]	2.24753	2.17701	1.53951e-05	0.00042721
ENSMUSG00000022037	Clu	clusterin [Source:MGI Symbol;Acc:MGI:88423]	-0.866662	5.55781	1.55132e-05	0.000429949
ENSMUSG00000025372	Baiap2	brain-specific angiogenesis inhibitor 1-associated protein 2 [Source:MGI Symbol;Acc:MGI:2137336]	0.527044	6.45265	1.56499e-05	0.000433196
ENSMUSG00000102046	2810404M03Rik	RIKEN cDNA 2810404M03 gene [Source:MGI Symbol;Acc:MGI:1917216]	-3.17097	-0.0324905	1.5696e-05	0.00043393
ENSMUSG00000096718	Zfp781	zinc finger protein 781 [Source:MGI Symbol;Acc:MGI:3696710]	1.20239	2.25802	1.62333e-05	0.000448142
ENSMUSG00000027171	Prrg4	proline rich Gla (G-carboxyglutamic acid) 4 (transmembrane) [Source:MGI Symbol;Acc:MGI:2442211]	-1.02442	4.17511	1.62505e-05	0.000448142
ENSMUSG00000037712	Fermt2	fermitin family member 2 [Source:MGI Symbol;Acc:MGI:2385001]	0.531146	6.31232	1.65903e-05	0.000456946
ENSMUSG00000040713	Creg1	cellular repressor of E1A-stimulated genes 1 [Source:MGI Symbol;Acc:MGI:1344382]	-0.787366	6.2058	1.67073e-05	0.000459596
ENSMUSG00000094622	Gm3055	predicted gene 3055 [Source:MGI Symbol;Acc:MGI:3809197]	1.16844	2.34012	1.67358e-05	0.000459809
ENSMUSG00000072825	Cep170b	centrosomal protein 170B [Source:MGI Symbol;Acc:MGI:2145043]	-0.542775	6.46045	1.68484e-05	0.000462329
ENSMUSG00000083669	Gm10169	predicted pseudogene 10169 [Source:MGI Symbol;Acc:MGI:3642393]	0.985769	3.20184	1.68827e-05	0.000462698
ENSMUSG00000024338	Psmb8	proteasome (prosome, macropain) subunit, beta type 8 (large multifunctional peptidase 7) [Source:MGI Symbol;Acc:MGI:1346527]	-1.22424	4.9293	1.70645e-05	0.000467103
ENSMUSG00000004707	Ly9	lymphocyte antigen 9 [Source:MGI Symbol;Acc:MGI:96885]	2.22086	0.174182	1.70856e-05	0.000467104
ENSMUSG00000017144	Rnd3	Rho family GTPase 3 [Source:MGI Symbol;Acc:MGI:1921444]	-0.85301	4.43953	1.71817e-05	0.000469152
ENSMUSG00000039058	Ak5	adenylate kinase 5 [Source:MGI Symbol;Acc:MGI:2677491]	-1.93859	0.663316	1.82625e-05	0.000497995
ENSMUSG00000021486	Prelid1	PRELI domain containing 1 [Source:MGI Symbol;Acc:MGI:1913744]	-0.494951	8.58124	1.82829e-05	0.000497995
ENSMUSG00000040118	Cacna2d1	calcium channel, voltage-dependent, alpha2/delta subunit 1 [Source:MGI Symbol;Acc:MGI:88295]	0.767031	4.31597	1.83458e-05	0.000498901
ENSMUSG00000038679	Trps1	transcriptional repressor GATA binding 1 [Source:MGI Symbol;Acc:MGI:1927616]	0.783941	4.73303	1.83712e-05	0.000498901
ENSMUSG00000031387	Renbp	renin binding protein [Source:MGI Symbol;Acc:MGI:105940]	0.79645	4.4626	1.83836e-05	0.000498901
ENSMUSG00000020255	D10Wsu102e	DNA segment, Chr 10, Wayne State University 102, expressed [Source:MGI Symbol;Acc:MGI:106381]	0.478797	7.20162	1.85082e-05	0.000501668
ENSMUSG00000110365	Gm38947	predicted gene, 38947 [Source:MGI Symbol;Acc:MGI:5621832]	3.80887	-0.62484	1.87692e-05	0.00050812
ENSMUSG00000068917	Clk2	CDC-like kinase 2 [Source:MGI Symbol;Acc:MGI:1098669]	0.541327	5.95567	1.97222e-05	0.000532919
ENSMUSG00000028542	Slc6a9	solute carrier family 6 (neurotransmitter transporter, glycine), member 9 [Source:MGI Symbol;Acc:MGI:95760]	0.739325	6.03448	1.97333e-05	0.000532919
ENSMUSG00000019817	Plagl1	pleiomorphic adenoma gene-like 1 [Source:MGI Symbol;Acc:MGI:1100874]	-0.883346	3.78997	2.00678e-05	0.000541293
ENSMUSG00000025351	Cd63	CD63 antigen [Source:MGI Symbol;Acc:MGI:99529]	0.480754	7.35523	2.01485e-05	0.000542809
ENSMUSG00000026640	Plxna2	plexin A2 [Source:MGI Symbol;Acc:MGI:107684]	0.55638	6.56166	2.06058e-05	0.000554456
ENSMUSG00000006457	Actn3	actinin alpha 3 [Source:MGI Symbol;Acc:MGI:99678]	-1.17773	3.1171	2.06866e-05	0.000555956
ENSMUSG00000039157	Fam102a	family with sequence similarity 102, member A [Source:MGI Symbol;Acc:MGI:2138935]	-1.26411	2.64952	2.09013e-05	0.000561046
ENSMUSG00000058354	Krt6a	keratin 6A [Source:MGI Symbol;Acc:MGI:1100845]	3.67742	-0.720311	2.09741e-05	0.000562319
ENSMUSG00000038543	BC028528	cDNA sequence BC028528 [Source:MGI Symbol;Acc:MGI:2385885]	-2.26438	0.980125	2.12281e-05	0.000568441
ENSMUSG00000021987	Mtmr6	myotubularin related protein 6 [Source:MGI Symbol;Acc:MGI:2145637]	-0.549091	5.57966	2.12722e-05	0.000568936
ENSMUSG00000047907	Tshz2	teashirt zinc finger family member 2 [Source:MGI Symbol;Acc:MGI:2153084]	-1.3195	2.98547	2.14452e-05	0.000572183
ENSMUSG00000031176	Dynlt3	dynein light chain Tctex-type 3 [Source:MGI Symbol;Acc:MGI:1914367]	-0.745773	5.02148	2.14237e-05	0.000572183
ENSMUSG00000023008	Fmnl3	formin-like 3 [Source:MGI Symbol;Acc:MGI:109569]	0.475025	6.5224	2.14894e-05	0.000572671
ENSMUSG00000097039	Pvt1	plasmacytoma variant translocation 1 [Source:MGI Symbol;Acc:MGI:97824]	1.17555	2.42008	2.16673e-05	0.00057672
ENSMUSG00000034382	AI661453	expressed sequence AI661453 [Source:MGI Symbol;Acc:MGI:2146908]	-1.16678	2.33529	2.17663e-05	0.000578661
ENSMUSG00000026869	Psmd5	proteasome (prosome, macropain) 26S subunit, non-ATPase, 5 [Source:MGI Symbol;Acc:MGI:1914248]	-0.468308	7.02078	2.18039e-05	0.000578966
ENSMUSG00000032624	Eml4	echinoderm microtubule associated protein like 4 [Source:MGI Symbol;Acc:MGI:1926048]	0.528424	6.54929	2.19951e-05	0.000583343
ENSMUSG00000020121	Srgap1	SLIT-ROBO Rho GTPase activating protein 1 [Source:MGI Symbol;Acc:MGI:2152936]	1.94417	1.32331	2.22656e-05	0.000589811
ENSMUSG00000031778	Cx3cl1	chemokine (C-X3-C motif) ligand 1 [Source:MGI Symbol;Acc:MGI:1097153]	-1.28314	3.95265	2.25133e-05	0.000595662
ENSMUSG00000025348	Itga7	integrin alpha 7 [Source:MGI Symbol;Acc:MGI:102700]	-1.26001	3.01827	2.29031e-05	0.000605255
ENSMUSG00000006281	Tep1	telomerase associated protein 1 [Source:MGI Symbol;Acc:MGI:109573]	0.582183	5.73291	2.30975e-05	0.000608215
ENSMUSG00000041827	Oasl1	2'-5' oligoadenylate synthetase-like 1 [Source:MGI Symbol;Acc:MGI:2180849]	-2.14066	4.6423	2.30964e-05	0.000608215
ENSMUSG00000040841	Six5	sine oculis-related homeobox 5 [Source:MGI Symbol;Acc:MGI:106220]	1.05189	3.042	2.30558e-05	0.000608215
ENSMUSG00000019947	Arid5b	AT rich interactive domain 5B (MRF1-like) [Source:MGI Symbol;Acc:MGI:2175912]	0.688026	5.20138	2.32633e-05	0.000611856
ENSMUSG00000087569	Gm8464	predicted pseudogene 8464 [Source:MGI Symbol;Acc:MGI:3645517]	-2.25818	3.55362	2.33392e-05	0.000613123
ENSMUSG00000031391	L1cam	L1 cell adhesion molecule [Source:MGI Symbol;Acc:MGI:96721]	1.72367	1.02246	2.3476e-05	0.000615269
ENSMUSG00000107699	Gm43970	predicted gene, 43970 [Source:MGI Symbol;Acc:MGI:5690362]	5.72956	-1.21406	2.34763e-05	0.000615269
ENSMUSG00000027358	Bmp2	bone morphogenetic protein 2 [Source:MGI Symbol;Acc:MGI:88177]	-1.57364	1.73757	2.36804e-05	0.000619885
ENSMUSG00000019837	Gtf3c6	general transcription factor IIIC, polypeptide 6, alpha [Source:MGI Symbol;Acc:MGI:1914621]	0.609213	5.1779	2.37965e-05	0.000622188
ENSMUSG00000031393	Mecp2	methyl CpG binding protein 2 [Source:MGI Symbol;Acc:MGI:99918]	0.561108	5.86241	2.43535e-05	0.000636001
ENSMUSG00000084919	Ptprtos	protein tyrosine phosphatase, receptor type T, opposite strand [Source:MGI Symbol;Acc:MGI:1924895]	-1.38441	1.76931	2.44843e-05	0.000638667
ENSMUSG00000082229	Nap1l2	nucleosome assembly protein 1-like 2 [Source:MGI Symbol;Acc:MGI:106654]	-1.21962	2.12367	2.45183e-05	0.000638801
ENSMUSG00000031753	Cog4	component of oligomeric golgi complex 4 [Source:MGI Symbol;Acc:MGI:2142808]	0.523057	5.87695	2.47307e-05	0.000643578
ENSMUSG00000005312	Ubqln1	ubiquilin 1 [Source:MGI Symbol;Acc:MGI:1860276]	-0.517362	8.00403	2.54059e-05	0.000660375
ENSMUSG00000097084	Foxl1	forkhead box L1 [Source:MGI Symbol;Acc:MGI:1347469]	1.94239	0.712854	2.54571e-05	0.00066093
ENSMUSG00000106499	Gm9403	predicted gene 9403 [Source:MGI Symbol;Acc:MGI:3648825]	3.93963	2.04885	2.55179e-05	0.000661736
ENSMUSG00000020185	E2f7	E2F transcription factor 7 [Source:MGI Symbol;Acc:MGI:1289147]	0.56337	6.49693	2.58661e-05	0.000669981
ENSMUSG00000035105	Egln3	egl-9 family hypoxia-inducible factor 3 [Source:MGI Symbol;Acc:MGI:1932288]	-1.17709	4.61226	2.59897e-05	0.000671611
ENSMUSG00000030774	Pak1	p21 protein (Cdc42/Rac)-activated kinase 1 [Source:MGI Symbol;Acc:MGI:1339975]	-1.32705	2.19859	2.59748e-05	0.000671611
ENSMUSG00000003534	Ddr1	discoidin domain receptor family, member 1 [Source:MGI Symbol;Acc:MGI:99216]	-0.574564	5.94621	2.60258e-05	0.000671763
ENSMUSG00000005148	Klf5	Kruppel-like factor 5 [Source:MGI Symbol;Acc:MGI:1338056]	-0.937144	3.66008	2.69186e-05	0.000694
ENSMUSG00000041763	Tpp2	tripeptidyl peptidase II [Source:MGI Symbol;Acc:MGI:102724]	-0.4616	7.48404	2.69618e-05	0.000694306
ENSMUSG00000022074	Tnfrsf10b	tumor necrosis factor receptor superfamily, member 10b [Source:MGI Symbol;Acc:MGI:1341090]	-0.674385	5.61859	2.71864e-05	0.000699277
ENSMUSG00000049230	Gm9833	predicted gene 9833 [Source:MGI Symbol;Acc:MGI:3641855]	-0.724652	4.9608	2.72605e-05	0.000700371
ENSMUSG00000060989	Gm11847	predicted gene 11847 [Source:MGI Symbol;Acc:MGI:3651787]	-1.08957	4.35998	2.78402e-05	0.000714437
ENSMUSG00000056427	Slit3	slit homolog 3 (Drosophila) [Source:MGI Symbol;Acc:MGI:1315202]	-5.94155	-1.11885	2.79752e-05	0.000716727
ENSMUSG00000026123	Plekhb2	pleckstrin homology domain containing, family B (evectins) member 2 [Source:MGI Symbol;Acc:MGI:2385825]	-0.464963	6.76821	2.79941e-05	0.000716727
ENSMUSG00000019977	Hbs1l	Hbs1-like (S. cerevisiae) [Source:MGI Symbol;Acc:MGI:1891704]	0.471904	6.7216	2.80369e-05	0.000716995
ENSMUSG00000028641	P3h1	prolyl 3-hydroxylase 1 [Source:MGI Symbol;Acc:MGI:1888921]	-0.477452	6.39212	2.81396e-05	0.000718791
ENSMUSG00000041642	Kif21b	kinesin family member 21B [Source:MGI Symbol;Acc:MGI:109234]	1.73817	2.74062	2.81931e-05	0.000719328
ENSMUSG00000022186	Oxct1	3-oxoacid CoA transferase 1 [Source:MGI Symbol;Acc:MGI:1914291]	0.52302	7.42351	2.86122e-05	0.000729184
ENSMUSG00000032565	Nudt16	nudix (nucleoside diphosphate linked moiety X)-type motif 16 [Source:MGI Symbol;Acc:MGI:1922936]	1.86087	0.84185	2.87083e-05	0.000730793
ENSMUSG00000034707	Gns	glucosamine (N-acetyl)-6-sulfatase [Source:MGI Symbol;Acc:MGI:1922862]	0.477601	6.81953	2.88068e-05	0.00073162
ENSMUSG00000025500	Lmntd2	lamin tail domain containing 2 [Source:MGI Symbol;Acc:MGI:1919250]	-1.44012	1.54245	2.87748e-05	0.00073162
ENSMUSG00000031255	Sytl4	synaptotagmin-like 4 [Source:MGI Symbol;Acc:MGI:1351606]	4.23867	-0.895732	2.90359e-05	0.000736595
ENSMUSG00000045411	2410002F23Rik	RIKEN cDNA 2410002F23 gene [Source:MGI Symbol;Acc:MGI:1914226]	0.592762	6.60664	2.99838e-05	0.000759773
ENSMUSG00000029406	Pitpnm2	phosphatidylinositol transfer protein, membrane-associated 2 [Source:MGI Symbol;Acc:MGI:1336192]	0.505348	5.97593	3.07016e-05	0.000777073
ENSMUSG00000035898	Uba6	ubiquitin-like modifier activating enzyme 6 [Source:MGI Symbol;Acc:MGI:1913894]	-0.456616	6.84062	3.09285e-05	0.000781922
ENSMUSG00000036023	Parp2	poly (ADP-ribose) polymerase family, member 2 [Source:MGI Symbol;Acc:MGI:1341112]	0.504422	5.79825	3.12319e-05	0.000788317
ENSMUSG00000028080	Lrba	LPS-responsive beige-like anchor [Source:MGI Symbol;Acc:MGI:1933162]	-0.446599	7.19186	3.12525e-05	0.000788317
ENSMUSG00000020392	Cdkn2aipnl	CDKN2A interacting protein N-terminal like [Source:MGI Symbol;Acc:MGI:1261797]	-0.48568	6.7433	3.15735e-05	0.000795509
ENSMUSG00000058761	Rnf169	ring finger protein 169 [Source:MGI Symbol;Acc:MGI:1920257]	0.726193	4.55672	3.1689e-05	0.000797512
ENSMUSG00000031681	Smad1	SMAD family member 1 [Source:MGI Symbol;Acc:MGI:109452]	0.611973	5.13343	3.17717e-05	0.000798687
ENSMUSG00000046718	Bst2	bone marrow stromal cell antigen 2 [Source:MGI Symbol;Acc:MGI:1916800]	-0.708747	6.84146	3.19159e-05	0.000801402
ENSMUSG00000022790	Igsf11	immunoglobulin superfamily, member 11 [Source:MGI Symbol;Acc:MGI:2388477]	-1.45385	1.49793	3.32864e-05	0.00083487
ENSMUSG00000036882	Arhgap33	Rho GTPase activating protein 33 [Source:MGI Symbol;Acc:MGI:2673998]	1.03191	4.15295	3.33893e-05	0.000836506
ENSMUSG00000052368	Gm9873	predicted gene 9873 [Source:MGI Symbol;Acc:MGI:3642403]	-2.65258	-0.398419	3.35335e-05	0.000838069
ENSMUSG00000028073	Pear1	platelet endothelial aggregation receptor 1 [Source:MGI Symbol;Acc:MGI:1920432]	-0.855735	3.99982	3.35869e-05	0.000838069
ENSMUSG00000047638	Nr1h4	nuclear receptor subfamily 1, group H, member 4 [Source:MGI Symbol;Acc:MGI:1352464]	-1.35723	1.75767	3.35307e-05	0.000838069
ENSMUSG00000027463	Slc52a3	solute carrier protein family 52, member 3 [Source:MGI Symbol;Acc:MGI:1916948]	-1.08909	3.0957	3.36029e-05	0.000838069
ENSMUSG00000025555	Farp1	FERM, RhoGEF (Arhgef) and pleckstrin domain protein 1 (chondrocyte-derived) [Source:MGI Symbol;Acc:MGI:2446173]	-0.445725	6.91231	3.37147e-05	0.000839912
ENSMUSG00000018474	Chd3	chromodomain helicase DNA binding protein 3 [Source:MGI Symbol;Acc:MGI:1344395]	-0.523459	8.17844	3.38663e-05	0.000842742
ENSMUSG00000039577	Nphp4	nephronophthisis 4 (juvenile) homolog (human) [Source:MGI Symbol;Acc:MGI:2384210]	-1.47943	1.69374	3.42437e-05	0.00085118
ENSMUSG00000028100	Nudt17	nudix (nucleoside diphosphate linked moiety X)-type motif 17 [Source:MGI Symbol;Acc:MGI:1925623]	1.06069	3.51769	3.48561e-05	0.00086543
ENSMUSG00000039100	March6	membrane-associated ring finger (C3HC4) 6 [Source:MGI Symbol;Acc:MGI:2442773]	0.445685	7.21801	3.49802e-05	0.000866713
ENSMUSG00000022220	Adcy4	adenylate cyclase 4 [Source:MGI Symbol;Acc:MGI:99674]	-2.6012	-0.118721	3.49859e-05	0.000866713
ENSMUSG00000013419	Zfp651	zinc finger protein 651 [Source:MGI Symbol;Acc:MGI:2670992]	0.599786	5.03869	3.50682e-05	0.00086778
ENSMUSG00000021901	Bap1	Brca1 associated protein 1 [Source:MGI Symbol;Acc:MGI:1206586]	0.447243	6.67243	3.54146e-05	0.000875375
ENSMUSG00000022415	Syngr1	synaptogyrin 1 [Source:MGI Symbol;Acc:MGI:1328323]	1.21068	2.21334	3.55053e-05	0.00087664
ENSMUSG00000021556	Golm1	golgi membrane protein 1 [Source:MGI Symbol;Acc:MGI:1917329]	-0.483639	6.2338	3.57913e-05	0.000882719
ENSMUSG00000024754	Tmem2	transmembrane protein 2 [Source:MGI Symbol;Acc:MGI:1890373]	-0.711059	5.43049	3.59393e-05	0.000885386
ENSMUSG00000037921	Ddx60	DEAD (Asp-Glu-Ala-Asp) box polypeptide 60 [Source:MGI Symbol;Acc:MGI:2384570]	-2.27278	2.11735	3.61024e-05	0.000888385
ENSMUSG00000028974	Dffa	DNA fragmentation factor, alpha subunit [Source:MGI Symbol;Acc:MGI:1196227]	-0.614136	5.23722	3.61412e-05	0.000888385
ENSMUSG00000038175	Mylip	myosin regulatory light chain interacting protein [Source:MGI Symbol;Acc:MGI:2388271]	-0.944592	3.82247	3.63009e-05	0.000891322
ENSMUSG00000038213	Tapbpl	TAP binding protein-like [Source:MGI Symbol;Acc:MGI:2384853]	-0.898043	3.98574	3.68163e-05	0.000902978
ENSMUSG00000056643	Chst13	carbohydrate (chondroitin 4) sulfotransferase 13 [Source:MGI Symbol;Acc:MGI:1919047]	3.3862	-0.518818	3.69785e-05	0.000904952
ENSMUSG00000035953	Tmem55b	transmembrane protein 55b [Source:MGI Symbol;Acc:MGI:2448501]	0.479	6.25977	3.69775e-05	0.000904952
ENSMUSG00000025544	Tm9sf2	transmembrane 9 superfamily member 2 [Source:MGI Symbol;Acc:MGI:1915309]	-0.446736	7.07317	3.76792e-05	0.000921084
ENSMUSG00000101549	Gm29630	predicted gene 29630 [Source:MGI Symbol;Acc:MGI:5580336]	-2.94097	-0.620585	3.77486e-05	0.000921765
ENSMUSG00000035273	Hpse	heparanase [Source:MGI Symbol;Acc:MGI:1343124]	-1.15413	4.05864	3.78213e-05	0.000922524
ENSMUSG00000047992	Fam69c	family with sequence similarity 69, member C [Source:MGI Symbol;Acc:MGI:3041188]	-3.38191	-0.623166	3.79327e-05	0.000924224
ENSMUSG00000038721	Hoxb7	homeobox B7 [Source:MGI Symbol;Acc:MGI:96188]	-2.10274	0.442346	3.80759e-05	0.000926695
ENSMUSG00000042354	Gnl3	guanine nucleotide binding protein-like 3 (nucleolar) [Source:MGI Symbol;Acc:MGI:1353651]	0.435697	7.5329	3.87297e-05	0.000941573
ENSMUSG00000028476	Reck	reversion-inducing-cysteine-rich protein with kazal motifs [Source:MGI Symbol;Acc:MGI:1855698]	-3.22516	-0.711696	3.87866e-05	0.000941924
ENSMUSG00000034591	Slc41a2	solute carrier family 41, member 2 [Source:MGI Symbol;Acc:MGI:2442940]	0.691722	5.03702	3.9495e-05	0.000956986
ENSMUSG00000034709	Ppp1r21	protein phosphatase 1, regulatory subunit 21 [Source:MGI Symbol;Acc:MGI:1921075]	0.524961	5.67098	3.95448e-05	0.000956986
ENSMUSG00000024413	Npc1	Niemann-Pick type C1 [Source:MGI Symbol;Acc:MGI:1097712]	-0.474064	6.12105	3.94571e-05	0.000956986
ENSMUSG00000022871	Fetub	fetuin beta [Source:MGI Symbol;Acc:MGI:1890221]	-1.42011	2.3331	3.95795e-05	0.000956986
ENSMUSG00000027187	Cat	catalase [Source:MGI Symbol;Acc:MGI:88271]	-0.522876	6.46458	3.97572e-05	0.000960236
ENSMUSG00000003500	Impdh1	inosine monophosphate dehydrogenase 1 [Source:MGI Symbol;Acc:MGI:96567]	-0.475044	7.44099	4.07539e-05	0.000983237
ENSMUSG00000054027	Nt5dc3	5'-nucleotidase domain containing 3 [Source:MGI Symbol;Acc:MGI:3513266]	0.509641	5.84999	4.09402e-05	0.00098666
ENSMUSG00000046709	Mapk10	mitogen-activated protein kinase 10 [Source:MGI Symbol;Acc:MGI:1346863]	-4.19756	-0.996408	4.10487e-05	0.000988199
ENSMUSG00000043004	Gng2	guanine nucleotide binding protein (G protein), gamma 2 [Source:MGI Symbol;Acc:MGI:102705]	-1.27743	2.47043	4.18376e-05	0.0010061
ENSMUSG00000021171	Esyt2	extended synaptotagmin-like protein 2 [Source:MGI Symbol;Acc:MGI:1261845]	-0.483076	6.71833	4.21293e-05	0.00101202
ENSMUSG00000022610	Mapk12	mitogen-activated protein kinase 12 [Source:MGI Symbol;Acc:MGI:1353438]	0.565321	5.46257	4.3478e-05	0.00104328
ENSMUSG00000031862	Atp13a1	ATPase type 13A1 [Source:MGI Symbol;Acc:MGI:2180801]	0.482867	7.70324	4.37379e-05	0.00104725
ENSMUSG00000068284	Usf3	upstream transcription factor family member 3 [Source:MGI Symbol;Acc:MGI:2685454]	0.859457	5.01167	4.37186e-05	0.00104725
ENSMUSG00000061904	Slc25a3	solute carrier family 25 (mitochondrial carrier, phosphate carrier), member 3 [Source:MGI Symbol;Acc:MGI:1353498]	0.427227	9.21447	4.40681e-05	0.00105402
ENSMUSG00000052316	Lrrc15	leucine rich repeat containing 15 [Source:MGI Symbol;Acc:MGI:1921738]	-1.97112	0.78471	4.46467e-05	0.00106671
ENSMUSG00000037536	Fbxo34	F-box protein 34 [Source:MGI Symbol;Acc:MGI:1926188]	0.653601	5.15256	4.47297e-05	0.00106754
ENSMUSG00000057751	Megf6	multiple EGF-like-domains 6 [Source:MGI Symbol;Acc:MGI:1919351]	-2.30314	0.271283	4.49628e-05	0.00107195
ENSMUSG00000000134	Tfe3	transcription factor E3 [Source:MGI Symbol;Acc:MGI:98511]	-0.463542	6.62676	4.53536e-05	0.00108011
ENSMUSG00000018821	Avpi1	arginine vasopressin-induced 1 [Source:MGI Symbol;Acc:MGI:1916784]	-0.49617	6.01972	4.55958e-05	0.00108471
ENSMUSG00000040296	Ddx58	DEAD (Asp-Glu-Ala-Asp) box polypeptide 58 [Source:MGI Symbol;Acc:MGI:2442858]	-1.10215	5.91981	4.59228e-05	0.00109132
ENSMUSG00000044716	Dok7	docking protein 7 [Source:MGI Symbol;Acc:MGI:3584043]	-1.38176	2.7283	4.63064e-05	0.00109926
ENSMUSG00000000308	Ckmt1	creatine kinase, mitochondrial 1, ubiquitous [Source:MGI Symbol;Acc:MGI:99441]	-2.42671	0.0167428	4.64838e-05	0.00110229
ENSMUSG00000039542	Ncam1	neural cell adhesion molecule 1 [Source:MGI Symbol;Acc:MGI:97281]	0.524845	5.76118	4.76593e-05	0.00112775
ENSMUSG00000005125	Ndrg1	N-myc downstream regulated gene 1 [Source:MGI Symbol;Acc:MGI:1341799]	0.528805	6.20187	4.76587e-05	0.00112775
ENSMUSG00000040021	Lats1	large tumor suppressor [Source:MGI Symbol;Acc:MGI:1333883]	0.493951	6.34288	4.84532e-05	0.00114531
ENSMUSG00000031365	Zfp275	zinc finger protein 275 [Source:MGI Symbol;Acc:MGI:1350985]	0.481311	5.93401	4.89248e-05	0.00115523
ENSMUSG00000114797	Nupl1	nucleoporin like 1 [Source:MGI Symbol;Acc:MGI:1919094]	-0.49426	6.1953	4.91741e-05	0.00115988
ENSMUSG00000026365	Cfh	complement component factor h [Source:MGI Symbol;Acc:MGI:88385]	-3.22921	1.49563	5.08387e-05	0.00119787
ENSMUSG00000025393	Atp5b	ATP synthase, H+ transporting mitochondrial F1 complex, beta subunit [Source:MGI Symbol;Acc:MGI:107801]	0.415458	10.8116	5.09898e-05	0.00120015
ENSMUSG00000043535	Setx	senataxin [Source:MGI Symbol;Acc:MGI:2443480]	-0.443544	6.9121	5.12603e-05	0.00120524
ENSMUSG00000108366	Gm5586	predicted gene 5586 [Source:MGI Symbol;Acc:MGI:3645853]	-1.71169	3.15076	5.1646e-05	0.00121303
ENSMUSG00000019923	Zwint	ZW10 interactor [Source:MGI Symbol;Acc:MGI:1289227]	0.446625	7.44855	5.19882e-05	0.00121977
ENSMUSG00000025810	Nrp1	neuropilin 1 [Source:MGI Symbol;Acc:MGI:106206]	0.590544	5.06756	5.27743e-05	0.00123683
ENSMUSG00000024901	Peli3	pellino 3 [Source:MGI Symbol;Acc:MGI:1924963]	-5.65622	-1.29959	5.28271e-05	0.00123683
ENSMUSG00000048701	Ccdc6	coiled-coil domain containing 6 [Source:MGI Symbol;Acc:MGI:1923801]	0.446415	6.76985	5.38105e-05	0.00125853
ENSMUSG00000025203	Scd2	stearoyl-Coenzyme A desaturase 2 [Source:MGI Symbol;Acc:MGI:98240]	0.653534	10.9405	5.40436e-05	0.00126265
ENSMUSG00000005371	Fbxo11	F-box protein 11 [Source:MGI Symbol;Acc:MGI:2147134]	0.472703	6.29074	5.4457e-05	0.00127097
ENSMUSG00000061315	Naca	nascent polypeptide-associated complex alpha polypeptide [Source:MGI Symbol;Acc:MGI:106095]	0.425655	8.84859	5.46363e-05	0.00127381
ENSMUSG00000033955	Tnks1bp1	tankyrase 1 binding protein 1 [Source:MGI Symbol;Acc:MGI:2446193]	-0.539272	8.5725	5.49711e-05	0.00128027
ENSMUSG00000054263	Lifr	leukemia inhibitory factor receptor [Source:MGI Symbol;Acc:MGI:96788]	-1.04029	3.15631	5.51118e-05	0.0012822
ENSMUSG00000041995	Zbed3	zinc finger, BED type containing 3 [Source:MGI Symbol;Acc:MGI:1919364]	-0.654436	4.79427	5.52759e-05	0.00128467
ENSMUSG00000112449	Srp54a	signal recognition particle 54A [Source:MGI Symbol;Acc:MGI:1346087]	-0.519738	5.77881	5.53517e-05	0.00128509
ENSMUSG00000004347	Pde1c	phosphodiesterase 1C [Source:MGI Symbol;Acc:MGI:108413]	-2.00035	0.428297	5.61564e-05	0.00130241
ENSMUSG00000026797	Stxbp1	syntaxin binding protein 1 [Source:MGI Symbol;Acc:MGI:107363]	-0.467148	6.80657	5.66198e-05	0.00131178
ENSMUSG00000027834	Serpini1	serine (or cysteine) peptidase inhibitor, clade I, member 1 [Source:MGI Symbol;Acc:MGI:1194506]	-0.941534	3.07624	5.67025e-05	0.00131233
ENSMUSG00000025403	Shmt2	serine hydroxymethyltransferase 2 (mitochondrial) [Source:MGI Symbol;Acc:MGI:1277989]	0.437875	9.23977	5.69054e-05	0.00131565
ENSMUSG00000025795	Rassf3	Ras association (RalGDS/AF-6) domain family member 3 [Source:MGI Symbol;Acc:MGI:2179722]	0.652041	4.75034	5.70454e-05	0.00131639
ENSMUSG00000009207	Lnpk	lunapark, ER junction formation factor [Source:MGI Symbol;Acc:MGI:1918115]	-0.474049	6.25764	5.70561e-05	0.00131639
ENSMUSG00000029207	Apbb2	amyloid beta (A4) precursor protein-binding, family B, member 2 [Source:MGI Symbol;Acc:MGI:108405]	-0.588705	5.17084	5.82903e-05	0.00134346
ENSMUSG00000022508	Bcl6	B cell leukemia/lymphoma 6 [Source:MGI Symbol;Acc:MGI:107187]	0.820676	4.42333	5.8719e-05	0.00135194
ENSMUSG00000019845	Tube1	epsilon-tubulin 1 [Source:MGI Symbol;Acc:MGI:1919174]	0.756791	4.21585	5.92356e-05	0.00136242
ENSMUSG00000015937	H2afy	H2A histone family, member Y [Source:MGI Symbol;Acc:MGI:1349392]	-0.428203	7.51522	5.93195e-05	0.00136294
ENSMUSG00000020534	Shmt1	serine hydroxymethyltransferase 1 (soluble) [Source:MGI Symbol;Acc:MGI:98299]	-0.45769	6.8729	5.94839e-05	0.0013653
ENSMUSG00000037321	Tap1	transporter 1, ATP-binding cassette, sub-family B (MDR/TAP) [Source:MGI Symbol;Acc:MGI:98483]	-0.798509	5.80974	6.06532e-05	0.0013907
ENSMUSG00000015837	Sqstm1	sequestosome 1 [Source:MGI Symbol;Acc:MGI:107931]	0.482834	9.90842	6.15822e-05	0.00141054
ENSMUSG00000021773	Comtd1	catechol-O-methyltransferase domain containing 1 [Source:MGI Symbol;Acc:MGI:1916406]	0.602081	5.0543	6.23255e-05	0.00142609
ENSMUSG00000043439	Epop	elongin BC and polycomb repressive complex 2 associated protein [Source:MGI Symbol;Acc:MGI:2143991]	-0.944759	3.09005	6.35952e-05	0.00145364
ENSMUSG00000089984	Fbxo24	F-box protein 24 [Source:MGI Symbol;Acc:MGI:1918426]	-1.13499	2.10871	6.40515e-05	0.00146256
ENSMUSG00000085156	Snhg15	small nucleolar RNA host gene 15 [Source:MGI Symbol;Acc:MGI:3650059]	0.679863	5.2008	6.4542e-05	0.00147225
ENSMUSG00000053253	Ndfip2	Nedd4 family interacting protein 2 [Source:MGI Symbol;Acc:MGI:1923523]	-0.546175	5.3979	6.50106e-05	0.00148141
ENSMUSG00000021823	Vcl	vinculin [Source:MGI Symbol;Acc:MGI:98927]	-0.507023	7.57777	6.51944e-05	0.00148408
ENSMUSG00000047793	Sned1	sushi, nidogen and EGF-like domains 1 [Source:MGI Symbol;Acc:MGI:3045960]	3.02081	-0.243422	6.53383e-05	0.00148583
ENSMUSG00000096727	Psmb9	proteasome (prosome, macropain) subunit, beta type 9 (large multifunctional peptidase 2) [Source:MGI Symbol;Acc:MGI:1346526]	-1.59034	2.23718	6.57289e-05	0.00149318
ENSMUSG00000037710	Cisd1	CDGSH iron sulfur domain 1 [Source:MGI Symbol;Acc:MGI:1261855]	0.508526	5.63173	6.58358e-05	0.00149408
ENSMUSG00000036459	Wtip	WT1-interacting protein [Source:MGI Symbol;Acc:MGI:2141920]	1.24488	2.74869	6.65212e-05	0.00150809
ENSMUSG00000039155	Cdh26	cadherin-like 26 [Source:MGI Symbol;Acc:MGI:2685856]	-1.2245	4.15968	6.70537e-05	0.0015186
ENSMUSG00000062551	Prl2c1	Prolactin family 2, subfamily c, member 1 [Source:MGI Symbol;Acc:MGI:3649927]	4.73861	0.466762	6.83737e-05	0.00154692
ENSMUSG00000059316	Slc27a4	solute carrier family 27 (fatty acid transporter), member 4 [Source:MGI Symbol;Acc:MGI:1347347]	-0.472566	6.04959	6.94211e-05	0.00156902
ENSMUSG00000113027	CT030184.2		-1.01447	5.58787	6.96935e-05	0.00157357
ENSMUSG00000038212	Mfsd14b	major facilitator superfamily domain containing 14B [Source:MGI Symbol;Acc:MGI:1913881]	-0.463854	6.22392	7.00625e-05	0.00158029
ENSMUSG00000026873	Phf19	PHD finger protein 19 [Source:MGI Symbol;Acc:MGI:1921266]	0.459047	6.505	7.02074e-05	0.00158195
ENSMUSG00000022205	Sub1	SUB1 homolog (S. cerevisiae) [Source:MGI Symbol;Acc:MGI:104811]	0.491522	6.49993	7.08165e-05	0.00159406
ENSMUSG00000038668	Lpar1	lysophosphatidic acid receptor 1 [Source:MGI Symbol;Acc:MGI:108429]	-1.3636	2.24668	7.18078e-05	0.00161473
ENSMUSG00000036568	Bicral	BRD4 interacting chromatin remodeling complex associated protein like [Source:MGI Symbol;Acc:MGI:2673855]	0.614768	4.83683	7.20002e-05	0.00161733
ENSMUSG00000048756	Foxo3	forkhead box O3 [Source:MGI Symbol;Acc:MGI:1890081]	0.577717	5.11203	7.20693e-05	0.00161733
ENSMUSG00000073000	Gm10451	predicted gene 10451 [Source:MGI Symbol;Acc:MGI:3641898]	-1.65208	1.89028	7.23502e-05	0.00162199
ENSMUSG00000040289	Hey1	hairy/enhancer-of-split related with YRPW motif 1 [Source:MGI Symbol;Acc:MGI:1341800]	-1.29273	2.00333	7.34295e-05	0.00164452
ENSMUSG00000056708	Ier5	immediate early response 5 [Source:MGI Symbol;Acc:MGI:1337072]	0.753433	5.59796	7.36947e-05	0.0016488
ENSMUSG00000031007	Atp6ap2	ATPase, H+ transporting, lysosomal accessory protein 2 [Source:MGI Symbol;Acc:MGI:1917745]	-0.449416	7.07878	7.38307e-05	0.00165018
ENSMUSG00000059981	Taok2	TAO kinase 2 [Source:MGI Symbol;Acc:MGI:1915919]	0.533818	6.4684	7.40824e-05	0.00165081
ENSMUSG00000039810	Zc3h10	zinc finger CCCH type containing 10 [Source:MGI Symbol;Acc:MGI:2143670]	0.82986	4.55862	7.40673e-05	0.00165081
ENSMUSG00000024081	Cebpz	CCAAT/enhancer binding protein zeta [Source:MGI Symbol;Acc:MGI:109386]	0.47137	7.32807	7.4039e-05	0.00165081
ENSMUSG00000026811	St6galnac6	ST6 (alpha-N-acetyl-neuraminyl-2,3-beta-galactosyl-1,3)-N-acetylgalactosaminide alpha-2,6-sialyltransferase 6 [Source:MGI Symbol;Acc:MGI:1355316]	-0.524864	5.50711	7.42487e-05	0.00165285
ENSMUSG00000074748	Atxn7l3b	ataxin 7-like 3B [Source:MGI Symbol;Acc:MGI:1914971]	0.444735	6.41867	7.44854e-05	0.00165646
ENSMUSG00000036957	Lrfn3	leucine rich repeat and fibronectin type III domain containing 3 [Source:MGI Symbol;Acc:MGI:2442512]	0.68895	4.77366	7.4657e-05	0.00165763
ENSMUSG00000026819	Slc25a25	solute carrier family 25 (mitochondrial carrier, phosphate carrier), member 25 [Source:MGI Symbol;Acc:MGI:1915913]	-0.602189	4.93506	7.47624e-05	0.00165763
ENSMUSG00000024512	Dynap	dynactin associated protein [Source:MGI Symbol;Acc:MGI:1922827]	-1.27545	4.44537	7.47143e-05	0.00165763
ENSMUSG00000021929	Kpna3	karyopherin (importin) alpha 3 [Source:MGI Symbol;Acc:MGI:1100863]	-0.454854	6.77406	7.54785e-05	0.00167084
ENSMUSG00000028868	Wasf2	WAS protein family, member 2 [Source:MGI Symbol;Acc:MGI:1098641]	0.423127	6.93324	7.55088e-05	0.00167084
ENSMUSG00000027078	Ube2l6	ubiquitin-conjugating enzyme E2L 6 [Source:MGI Symbol;Acc:MGI:1914500]	-1.14814	3.47533	7.57666e-05	0.00167487
ENSMUSG00000022111	Uchl3	ubiquitin carboxyl-terminal esterase L3 (ubiquitin thiolesterase) [Source:MGI Symbol;Acc:MGI:1355274]	-0.529727	5.51366	7.6449e-05	0.00168827
ENSMUSG00000062995	Ica1	islet cell autoantigen 1 [Source:MGI Symbol;Acc:MGI:96391]	-0.598222	5.2949	7.75695e-05	0.00171131
ENSMUSG00000055360	Prl2c5	prolactin family 2, subfamily c, member 5 [Source:MGI Symbol;Acc:MGI:1858413]	-1.2147	4.64657	7.79835e-05	0.00171874
ENSMUSG00000031431	Tsc22d3	TSC22 domain family, member 3 [Source:MGI Symbol;Acc:MGI:1196284]	0.601787	5.0879	7.86838e-05	0.00173245
ENSMUSG00000110120	Gm45251	predicted gene 45251 [Source:MGI Symbol;Acc:MGI:5791087]	-1.94778	0.71724	7.8897e-05	0.00173542
ENSMUSG00000026343	Gpr39	G protein-coupled receptor 39 [Source:MGI Symbol;Acc:MGI:1918361]	-3.30442	-0.681695	7.91132e-05	0.00173845
ENSMUSG00000026003	Acadl	acyl-Coenzyme A dehydrogenase, long-chain [Source:MGI Symbol;Acc:MGI:87866]	-0.489898	6.43218	8.02369e-05	0.0017614
ENSMUSG00000027193	Api5	apoptosis inhibitor 5 [Source:MGI Symbol;Acc:MGI:1888993]	-0.43224	7.75508	8.11835e-05	0.00178042
ENSMUSG00000105506	Gm43743	predicted gene 43743 [Source:MGI Symbol;Acc:MGI:5663880]	1.72832	0.575229	8.13877e-05	0.00178313
ENSMUSG00000035206	Sppl2b	signal peptide peptidase like 2B [Source:MGI Symbol;Acc:MGI:1920468]	0.610262	5.44018	8.20302e-05	0.00179543
ENSMUSG00000038406	Scaf1	SR-related CTD-associated factor 1 [Source:MGI Symbol;Acc:MGI:2141980]	0.447711	7.03638	8.28345e-05	0.00181125
ENSMUSG00000021327	Zkscan3	zinc finger with KRAB and SCAN domains 3 [Source:MGI Symbol;Acc:MGI:1919989]	0.58194	5.07717	8.3598e-05	0.00182614
ENSMUSG00000089857	Zfp882	zinc finger protein 882 [Source:MGI Symbol;Acc:MGI:3642748]	2.20126	0.705635	8.40563e-05	0.00183435
ENSMUSG00000033712	Ccar2	cell cycle activator and apoptosis regulator 2 [Source:MGI Symbol;Acc:MGI:2444228]	-0.476139	6.09414	8.44418e-05	0.00184095
ENSMUSG00000084291	Gm6654	predicted pseudogene 6654 [Source:MGI Symbol;Acc:MGI:3648118]	0.507794	6.76537	8.5471e-05	0.00186156
ENSMUSG00000073411	H2-D1	histocompatibility 2, D region locus 1 [Source:MGI Symbol;Acc:MGI:95896]	-0.486312	8.55315	8.56144e-05	0.0018626
ENSMUSG00000039899	Fgl2	fibrinogen-like protein 2 [Source:MGI Symbol;Acc:MGI:103266]	3.30904	-0.964426	8.5771e-05	0.0018626
ENSMUSG00000112160	Gm3055	predicted gene 3055 [Source:NCBI gene;Acc:100040944]	1.55639	0.852915	8.57607e-05	0.0018626
ENSMUSG00000028608	0610037L13Rik	RIKEN cDNA 0610037L13 gene [Source:MGI Symbol;Acc:MGI:1921348]	0.52109	5.52896	8.72918e-05	0.00189377
ENSMUSG00000087411	Gm16048	predicted gene 16048 [Source:MGI Symbol;Acc:MGI:3801855]	-3.15114	-0.458256	8.77035e-05	0.00190084
ENSMUSG00000041264	Uspl1	ubiquitin specific peptidase like 1 [Source:MGI Symbol;Acc:MGI:2442342]	0.538374	6.25854	8.81699e-05	0.00190909
ENSMUSG00000073079	Srp54a	signal recognition particle 54A [Source:MGI Symbol;Acc:MGI:1346087]	-0.496067	5.80628	8.87893e-05	0.00192062
ENSMUSG00000022351	Sqle	squalene epoxidase [Source:MGI Symbol;Acc:MGI:109296]	0.486758	7.68571	8.90691e-05	0.0019248
ENSMUSG00000022321	Cdh10	cadherin 10 [Source:MGI Symbol;Acc:MGI:107436]	3.09407	-0.748713	8.95552e-05	0.00193342
ENSMUSG00000027674	Pex5l	peroxisomal biogenesis factor 5-like [Source:MGI Symbol;Acc:MGI:1916672]	-3.1441	-0.503203	8.96798e-05	0.00193422
ENSMUSG00000040722	Scamp5	secretory carrier membrane protein 5 [Source:MGI Symbol;Acc:MGI:1928948]	-1.1242	2.95108	9.01379e-05	0.00194221
ENSMUSG00000022477	Aco2	aconitase 2, mitochondrial [Source:MGI Symbol;Acc:MGI:87880]	0.400816	8.36912	9.07167e-05	0.00195279
ENSMUSG00000019763	Rmnd1	required for meiotic nuclear division 1 homolog [Source:MGI Symbol;Acc:MGI:1913334]	0.577955	5.00452	9.39525e-05	0.00202048
ENSMUSG00000000811	Txnrd3	thioredoxin reductase 3 [Source:MGI Symbol;Acc:MGI:2386711]	-0.581891	5.10061	9.45521e-05	0.0020314
ENSMUSG00000023800	Tiam2	T cell lymphoma invasion and metastasis 2 [Source:MGI Symbol;Acc:MGI:1344338]	-0.477467	5.94086	9.49184e-05	0.0020373
ENSMUSG00000057098	Ebf1	early B cell factor 1 [Source:MGI Symbol;Acc:MGI:95275]	-1.88382	0.344948	9.51007e-05	0.00203924
ENSMUSG00000068742	Cry2	cryptochrome 2 (photolyase-like) [Source:MGI Symbol;Acc:MGI:1270859]	-0.752027	5.08808	9.5311e-05	0.00204177
ENSMUSG00000021831	Ero1l	ERO1-like (S. cerevisiae) [Source:MGI Symbol;Acc:MGI:1354385]	0.49418	7.00406	9.6093e-05	0.00205654
ENSMUSG00000037820	Tgm2	transglutaminase 2, C polypeptide [Source:MGI Symbol;Acc:MGI:98731]	-1.31428	1.51507	9.71178e-05	0.00207486
ENSMUSG00000026389	Steap3	STEAP family member 3 [Source:MGI Symbol;Acc:MGI:1915678]	0.458015	6.29014	9.7136e-05	0.00207486
ENSMUSG00000005103	Wdr1	WD repeat domain 1 [Source:MGI Symbol;Acc:MGI:1337100]	-0.457591	7.07204	9.85463e-05	0.00210295
ENSMUSG00000045038	Prkce	protein kinase C, epsilon [Source:MGI Symbol;Acc:MGI:97599]	0.722567	4.26835	9.87975e-05	0.00210629
ENSMUSG00000029371	Cxcl5	chemokine (C-X-C motif) ligand 5 [Source:MGI Symbol;Acc:MGI:1096868]	2.75394	-0.687564	9.96982e-05	0.00212294
ENSMUSG00000042410	Agps	alkylglycerone phosphate synthase [Source:MGI Symbol;Acc:MGI:2443065]	-0.433194	7.138	9.97703e-05	0.00212294
ENSMUSG00000032123	Dpagt1	dolichyl-phosphate (UDP-N-acetylglucosamine) acetylglucosaminephosphotransferase 1 (GlcNAc-1-P transferase) [Source:MGI Symbol;Acc:MGI:1196396]	0.486618	5.72365	0.000100042	0.00212668
ENSMUSG00000029439	Sfswap	splicing factor, suppressor of white-apricot homolog (Drosophila) [Source:MGI Symbol;Acc:MGI:101760]	0.429303	7.08504	0.000101305	0.00215013
ENSMUSG00000094815	Gm22615	predicted gene, 22615 [Source:MGI Symbol;Acc:MGI:5452392]	1.85411	0.543275	0.000101339	0.00215013
ENSMUSG00000048677	Tpcn2	two pore segment channel 2 [Source:MGI Symbol;Acc:MGI:2385297]	0.735045	4.62287	0.000104085	0.00220628
ENSMUSG00000022793	B4galt4	UDP-Gal:betaGlcNAc beta 1,4-galactosyltransferase, polypeptide 4 [Source:MGI Symbol;Acc:MGI:1928387]	-1.74726	0.561628	0.000104245	0.00220757
ENSMUSG00000096054	Syne1	spectrin repeat containing, nuclear envelope 1 [Source:MGI Symbol;Acc:MGI:1927152]	0.452212	6.28157	0.000105003	0.0022215
ENSMUSG00000061898	Rbak	RB-associated KRAB zinc finger [Source:MGI Symbol;Acc:MGI:1927369]	0.532886	5.4011	0.00010545	0.00222883
ENSMUSG00000019960	Dusp6	dual specificity phosphatase 6 [Source:MGI Symbol;Acc:MGI:1914853]	0.690134	5.13521	0.000106331	0.00224276
ENSMUSG00000028656	Cap1	CAP, adenylate cyclase-associated protein 1 (yeast) [Source:MGI Symbol;Acc:MGI:88262]	-0.422861	7.9866	0.000106533	0.00224276
ENSMUSG00000014498	Ankrd52	ankyrin repeat domain 52 [Source:MGI Symbol;Acc:MGI:2444029]	0.456094	8.09237	0.000106441	0.00224276
ENSMUSG00000079845	Xlr4a	X-linked lymphocyte-regulated 4A [Source:MGI Symbol;Acc:MGI:3574098]	1.8675	0.423802	0.000106238	0.00224276
ENSMUSG00000037605	Adgrl3	adhesion G protein-coupled receptor L3 [Source:MGI Symbol;Acc:MGI:2441950]	-1.64768	1.13783	0.000106615	0.00224276
ENSMUSG00000083261	Gm7816	predicted pseudogene 7816 [Source:MGI Symbol;Acc:MGI:3646286]	-4.559	2.16799	0.00010734	0.00225586
ENSMUSG00000038214	Bend3	BEN domain containing 3 [Source:MGI Symbol;Acc:MGI:2677212]	0.509928	5.69563	0.000108267	0.0022732
ENSMUSG00000039741	Bahcc1	BAH domain and coiled-coil containing 1 [Source:MGI Symbol;Acc:MGI:2679272]	-0.588634	5.42092	0.000108921	0.00228477
ENSMUSG00000071532	Gm10335	predicted gene 10335 [Source:MGI Symbol;Acc:MGI:3641693]	4.54575	5.19004	0.00010924	0.00228929
ENSMUSG00000099764	Rps10-ps2	ribosomal protein S10, pseudogene 2 [Source:MGI Symbol;Acc:MGI:3645627]	-4.77996	4.01953	0.000109967	0.00230234
ENSMUSG00000025932	Eya1	EYA transcriptional coactivator and phosphatase 1 [Source:MGI Symbol;Acc:MGI:109344]	0.665836	4.73098	0.000110294	0.00230701
ENSMUSG00000033880	Lgals3bp	lectin, galactoside-binding, soluble, 3 binding protein [Source:MGI Symbol;Acc:MGI:99554]	-1.84659	4.21365	0.000111368	0.00232509
ENSMUSG00000020641	Rsad2	radical S-adenosyl methionine domain containing 2 [Source:MGI Symbol;Acc:MGI:1929628]	-2.11428	3.92606	0.000111368	0.00232509
ENSMUSG00000034777	Vax2	ventral anterior homeobox 2 [Source:MGI Symbol;Acc:MGI:1346018]	-1.04693	2.74425	0.000112648	0.0023496
ENSMUSG00000021662	Arhgef28	Rho guanine nucleotide exchange factor (GEF) 28 [Source:MGI Symbol;Acc:MGI:1346016]	-1.01011	3.27252	0.000113691	0.00236912
ENSMUSG00000020079	Supv3l1	suppressor of var1, 3-like 1 (S. cerevisiae) [Source:MGI Symbol;Acc:MGI:2441711]	0.467251	5.79721	0.00011554	0.00240432
ENSMUSG00000073542	Cep76	centrosomal protein 76 [Source:MGI Symbol;Acc:MGI:1923401]	-0.541364	5.48308	0.000115596	0.00240432
ENSMUSG00000056144	Trim34a	tripartite motif-containing 34A [Source:MGI Symbol;Acc:MGI:2137359]	-1.71839	1.39177	0.000116044	0.00241136
ENSMUSG00000080021	Gm5915	predicted pseudogene 5915 [Source:MGI Symbol;Acc:MGI:3642938]	0.868837	4.0325	0.000117113	0.00243131
ENSMUSG00000025407	Gli1	GLI-Kruppel family member GLI1 [Source:MGI Symbol;Acc:MGI:95727]	0.627294	5.27417	0.000117237	0.0024316
ENSMUSG00000033355	Rtp4	receptor transporter protein 4 [Source:MGI Symbol;Acc:MGI:1915025]	-2.32101	2.29956	0.000118457	0.00245043
ENSMUSG00000036565	Ttyh3	tweety family member 3 [Source:MGI Symbol;Acc:MGI:1925589]	-0.609448	5.30829	0.000118476	0.00245043
ENSMUSG00000027339	Rassf2	Ras association (RalGDS/AF-6) domain family member 2 [Source:MGI Symbol;Acc:MGI:2442060]	0.980452	3.34955	0.000118338	0.00245043
ENSMUSG00000026895	Ndufa8	NADH dehydrogenase (ubiquinone) 1 alpha subcomplex, 8 [Source:MGI Symbol;Acc:MGI:1915625]	-0.432018	6.35561	0.000118964	0.00245822
ENSMUSG00000028630	Dyrk2	dual-specificity tyrosine-(Y)-phosphorylation regulated kinase 2 [Source:MGI Symbol;Acc:MGI:1330301]	0.679632	4.43359	0.000121077	0.00249955
ENSMUSG00000049556	Lingo1	leucine rich repeat and Ig domain containing 1 [Source:MGI Symbol;Acc:MGI:1915522]	2.05396	0.143311	0.000123085	0.00253666
ENSMUSG00000031026	Trim66	tripartite motif-containing 66 [Source:MGI Symbol;Acc:MGI:2152406]	1.97398	0.103653	0.000123103	0.00253666
ENSMUSG00000022754	Tmem45a	transmembrane protein 45a [Source:MGI Symbol;Acc:MGI:1913122]	3.90104	-1.12597	0.000123551	0.00254353
ENSMUSG00000058922	Gm10052	predicted pseudogene 10052 [Source:MGI Symbol;Acc:MGI:3704348]	0.72757	4.95723	0.000123829	0.00254687
ENSMUSG00000062991	Nrg1	neuregulin 1 [Source:MGI Symbol;Acc:MGI:96083]	-0.936053	3.16346	0.000124067	0.00254941
ENSMUSG00000022390	Zc3h7b	zinc finger CCCH type containing 7B [Source:MGI Symbol;Acc:MGI:1328310]	0.421983	7.27905	0.000124372	0.0025533
ENSMUSG00000005583	Mef2c	myocyte enhancer factor 2C [Source:MGI Symbol;Acc:MGI:99458]	-0.874141	3.80557	0.000124933	0.0025623
ENSMUSG00000025871	4833439L19Rik	RIKEN cDNA 4833439L19 gene [Source:MGI Symbol;Acc:MGI:1921162]	-0.443936	6.51045	0.000125041	0.0025623
ENSMUSG00000084817	Gm5526	predicted pseudogene 5526 [Source:MGI Symbol;Acc:MGI:3643066]	3.93591	1.11802	0.000125343	0.00256613
ENSMUSG00000048280	Zfp738	zinc finger protein 738 [Source:MGI Symbol;Acc:MGI:3040706]	0.94166	3.26635	0.000126818	0.00258914
ENSMUSG00000096006	Gm21596	predicted gene, 21596 [Source:MGI Symbol;Acc:MGI:5434951]	1.5732	2.59669	0.000126783	0.00258914
ENSMUSG00000002105	Slc39a13	solute carrier family 39 (metal ion transporter), member 13 [Source:MGI Symbol;Acc:MGI:1915677]	-0.565318	5.44293	0.000126751	0.00258914
ENSMUSG00000031149	Praf2	PRA1 domain family 2 [Source:MGI Symbol;Acc:MGI:1859607]	-0.562293	5.37962	0.000127639	0.00260351
ENSMUSG00000004356	Utp20	UTP20 small subunit processome component [Source:MGI Symbol;Acc:MGI:1917933]	0.455332	8.16226	0.000127757	0.00260352
ENSMUSG00000025314	Ptprj	protein tyrosine phosphatase, receptor type, J [Source:MGI Symbol;Acc:MGI:104574]	-0.724566	4.41268	0.000128366	0.00261353
ENSMUSG00000008167	Fbxw9	F-box and WD-40 domain protein 9 [Source:MGI Symbol;Acc:MGI:1915878]	0.613654	5.06446	0.000128982	0.00262126
ENSMUSG00000038025	Phf2	PHD finger protein 2 [Source:MGI Symbol;Acc:MGI:1338034]	0.495722	6.20513	0.000128978	0.00262126
ENSMUSG00000062604	Srpk2	serine/arginine-rich protein specific kinase 2 [Source:MGI Symbol;Acc:MGI:1201408]	0.519539	6.0587	0.000129544	0.00263027
ENSMUSG00000069920	B3gnt9	UDP-GlcNAc:betaGal beta-1,3-N-acetylglucosaminyltransferase 9 [Source:MGI Symbol;Acc:MGI:2142841]	1.12387	2.13948	0.000131323	0.00266394
ENSMUSG00000034413	Neurl1b	neuralized E3 ubiquitin protein ligase 1B [Source:MGI Symbol;Acc:MGI:3643092]	-0.801444	3.84055	0.000131851	0.00267222
ENSMUSG00000038248	Sobp	sine oculis-binding protein homolog (Drosophila) [Source:MGI Symbol;Acc:MGI:1924427]	1.61203	0.551521	0.000132344	0.00267974
ENSMUSG00000029804	Herc3	hect domain and RLD 3 [Source:MGI Symbol;Acc:MGI:1921248]	-0.793777	3.92641	0.000132844	0.00268742
ENSMUSG00000001467	Cyp51	cytochrome P450, family 51 [Source:MGI Symbol;Acc:MGI:106040]	0.476927	8.88716	0.000134513	0.0027187
ENSMUSG00000039652	Cpeb3	cytoplasmic polyadenylation element binding protein 3 [Source:MGI Symbol;Acc:MGI:2443075]	-0.987608	2.64492	0.000134743	0.00272087
ENSMUSG00000050567	Maml1	mastermind like 1 (Drosophila) [Source:MGI Symbol;Acc:MGI:1890504]	0.613019	5.19578	0.000135821	0.00274016
ENSMUSG00000104935	Gm43414	predicted gene 43414 [Source:MGI Symbol;Acc:MGI:5663551]	1.84247	0.178487	0.000136515	0.00274915
ENSMUSG00000027966	Col11a1	collagen, type XI, alpha 1 [Source:MGI Symbol;Acc:MGI:88446]	-0.963673	3.72212	0.000136493	0.00274915
ENSMUSG00000063687	Pcdhb5	protocadherin beta 5 [Source:MGI Symbol;Acc:MGI:2136739]	-1.3077	1.94029	0.000137596	0.00276841
ENSMUSG00000085939	Cd63-ps	CD63 antigen, pseudogene [Source:MGI Symbol;Acc:MGI:105972]	0.462934	6.02547	0.000138717	0.00278842
ENSMUSG00000063558	Aox1	aldehyde oxidase 1 [Source:MGI Symbol;Acc:MGI:88035]	-1.08434	4.36753	0.000141322	0.00283821
ENSMUSG00000034998	Foxn2	forkhead box N2 [Source:MGI Symbol;Acc:MGI:1347478]	0.445593	6.33492	0.000141543	0.00284008
ENSMUSG00000025104	Hdgfl3	HDGF like 3 [Source:MGI Symbol;Acc:MGI:1352760]	0.655972	4.47243	0.000141959	0.00284585
ENSMUSG00000031951	Tmem231	transmembrane protein 231 [Source:MGI Symbol;Acc:MGI:2685024]	-1.09886	2.20472	0.000143975	0.00288365
ENSMUSG00000079852	Klra4	killer cell lectin-like receptor, subfamily A, member 4 [Source:MGI Symbol;Acc:MGI:101904]	-0.655776	4.58575	0.000145014	0.00290185
ENSMUSG00000034575	Papd7	PAP associated domain containing 7 [Source:MGI Symbol;Acc:MGI:2682295]	-0.49039	6.0763	0.000146152	0.00292199
ENSMUSG00000020892	Aloxe3	arachidonate lipoxygenase 3 [Source:MGI Symbol;Acc:MGI:1345140]	-1.27469	1.42663	0.000147081	0.00293791
ENSMUSG00000067736	Gm10222	predicted gene 10222 [Source:MGI Symbol;Acc:MGI:3642643]	0.464178	7.38558	0.000148653	0.00296663
ENSMUSG00000039357	Fut11	fucosyltransferase 11 [Source:MGI Symbol;Acc:MGI:1920318]	1.32025	1.73517	0.000151057	0.00301189
ENSMUSG00000024404	Riok3	RIO kinase 3 [Source:MGI Symbol;Acc:MGI:1914128]	-0.431766	6.10903	0.000151854	0.00302236
ENSMUSG00000036534	Slc38a7	solute carrier family 38, member 7 [Source:MGI Symbol;Acc:MGI:2679005]	0.461512	6.11341	0.000151736	0.00302236
ENSMUSG00000030134	Rasgef1a	RasGEF domain family, member 1A [Source:MGI Symbol;Acc:MGI:1917977]	-1.79369	0.495393	0.000154689	0.00307602
ENSMUSG00000062464	Cyp4f37	cytochrome P450, family 4, subfamily f, polypeptide 37 [Source:MGI Symbol;Acc:MGI:3780112]	-1.51537	0.924578	0.000154956	0.00307857
ENSMUSG00000087179	Gm14230	predicted gene 14230 [Source:MGI Symbol;Acc:MGI:3652157]	-1.33927	1.53312	0.000155372	0.00308408
ENSMUSG00000022614	Lmf2	lipase maturation factor 2 [Source:MGI Symbol;Acc:MGI:2146015]	0.435776	7.35829	0.000156458	0.00310286
ENSMUSG00000034620	Tmem5	transmembrane protein 5 [Source:MGI Symbol;Acc:MGI:2384919]	0.5848	5.11065	0.000157223	0.00311498
ENSMUSG00000030409	Dmpk	dystrophia myotonica-protein kinase [Source:MGI Symbol;Acc:MGI:94906]	1.06596	2.82753	0.00015735	0.00311498
ENSMUSG00000039997	Ifi203	interferon activated gene 203 [Source:MGI Symbol;Acc:MGI:96428]	-2.87365	0.339226	0.000158982	0.00314446
ENSMUSG00000009575	Cbx5	chromobox 5 [Source:MGI Symbol;Acc:MGI:109372]	0.388739	8.80048	0.000161814	0.00319721
ENSMUSG00000022996	Wnt10b	wingless-type MMTV integration site family, member 10B [Source:MGI Symbol;Acc:MGI:108061]	1.07315	3.83906	0.000161937	0.00319721
ENSMUSG00000100131	Gm28439	predicted gene 28439 [Source:MGI Symbol;Acc:MGI:5579145]	0.458481	9.36725	0.000163275	0.00322075
ENSMUSG00000078684	5830417I10Rik	RIKEN cDNA 5830417I10 gene [Source:MGI Symbol;Acc:MGI:1923272]	0.46513	6.33576	0.00016386	0.00322943
ENSMUSG00000029661	Col1a2	collagen, type I, alpha 2 [Source:MGI Symbol;Acc:MGI:88468]	1.33153	1.69896	0.000164922	0.00324746
ENSMUSG00000022884	Eif4a2	eukaryotic translation initiation factor 4A2 [Source:MGI Symbol;Acc:MGI:106906]	0.430094	7.98927	0.000166342	0.00327253
ENSMUSG00000021257	Angel1	angel homolog 1 [Source:MGI Symbol;Acc:MGI:1915987]	-0.776554	4.0122	0.000167766	0.00329761
ENSMUSG00000039087	Rreb1	ras responsive element binding protein 1 [Source:MGI Symbol;Acc:MGI:2443664]	0.565894	5.17823	0.000167958	0.00329846
ENSMUSG00000032491	Nradd	neurotrophin receptor associated death domain [Source:MGI Symbol;Acc:MGI:1914419]	0.535054	5.38473	0.000168381	0.00330384
ENSMUSG00000027286	Lrrc57	leucine rich repeat containing 57 [Source:MGI Symbol;Acc:MGI:1913856]	-0.714155	4.13297	0.000168677	0.00330672
ENSMUSG00000026761	Orc4	origin recognition complex, subunit 4 [Source:MGI Symbol;Acc:MGI:1347043]	-0.447921	5.94173	0.000170046	0.00333062
ENSMUSG00000020986	Sec23a	SEC23 homolog A, COPII coat complex component [Source:MGI Symbol;Acc:MGI:1349635]	-0.450731	6.08588	0.000172152	0.00336848
ENSMUSG00000042742	Bmt2	base methyltransferase of 25S rRNA 2 [Source:MGI Symbol;Acc:MGI:2141466]	-0.59354	4.75482	0.000172283	0.00336848
ENSMUSG00000078151	Gm12226	predicted pseudogene 12226 [Source:MGI Symbol;Acc:MGI:3649742]	-3.87275	1.6564	0.000174012	0.00339929
ENSMUSG00000034574	Daam1	dishevelled associated activator of morphogenesis 1 [Source:MGI Symbol;Acc:MGI:1914596]	-0.580825	4.95839	0.000174889	0.00341342
ENSMUSG00000021238	Aldh6a1	aldehyde dehydrogenase family 6, subfamily A1 [Source:MGI Symbol;Acc:MGI:1915077]	-0.9656	3.30977	0.000175211	0.00341668
ENSMUSG00000041685	Fcho2	FCH domain only 2 [Source:MGI Symbol;Acc:MGI:3505790]	-0.521912	5.56261	0.000176362	0.00343612
ENSMUSG00000033257	Ttll4	tubulin tyrosine ligase-like family, member 4 [Source:MGI Symbol;Acc:MGI:1914784]	0.403322	7.90462	0.000177806	0.00346121
ENSMUSG00000100228	Gm29257	predicted gene 29257 [Source:MGI Symbol;Acc:MGI:5579963]	-0.620639	6.05438	0.0001807	0.00351446
ENSMUSG00000023034	Nr4a1	nuclear receptor subfamily 4, group A, member 1 [Source:MGI Symbol;Acc:MGI:1352454]	0.714076	4.33993	0.000180988	0.00351698
ENSMUSG00000003545	Fosb	FBJ osteosarcoma oncogene B [Source:MGI Symbol;Acc:MGI:95575]	1.8986	7.8201	0.000181478	0.00352341
ENSMUSG00000110298	Gm8189	predicted gene 8189 [Source:MGI Symbol;Acc:MGI:3779786]	5.72114	-1.2522	0.00018219	0.00353105
ENSMUSG00000033427	Upb1	ureidopropionase, beta [Source:MGI Symbol;Acc:MGI:2143535]	-1.90992	0.235881	0.000182141	0.00353105
ENSMUSG00000007950	Abhd8	abhydrolase domain containing 8 [Source:MGI Symbol;Acc:MGI:1918946]	-0.448322	5.9242	0.000185261	0.00358743
ENSMUSG00000034708	Grn	granulin [Source:MGI Symbol;Acc:MGI:95832]	-0.453245	8.28097	0.00018623	0.00360305
ENSMUSG00000103593	Gm37352	predicted gene, 37352 [Source:MGI Symbol;Acc:MGI:5610580]	1.32309	3.69038	0.000186917	0.00360376
ENSMUSG00000031924	Cyb5b	cytochrome b5 type B [Source:MGI Symbol;Acc:MGI:1913677]	0.384823	9.09404	0.000186712	0.00360376
ENSMUSG00000028591	Pramef12	PRAME family member 12 [Source:MGI Symbol;Acc:MGI:1924882]	-0.892235	3.48328	0.000186881	0.00360376
ENSMUSG00000056648	Hoxb8	homeobox B8 [Source:MGI Symbol;Acc:MGI:96189]	-1.17351	2.55518	0.000186857	0.00360376
ENSMUSG00000038244	Mical2	microtubule associated monooxygenase, calponin and LIM domain containing 2 [Source:MGI Symbol;Acc:MGI:2444947]	0.585451	4.83875	0.000187097	0.00360409
ENSMUSG00000021607	Mrpl36	mitochondrial ribosomal protein L36 [Source:MGI Symbol;Acc:MGI:2137228]	-0.529082	5.23508	0.000188028	0.00361889
ENSMUSG00000053684	BC048403	cDNA sequence BC048403 [Source:MGI Symbol;Acc:MGI:2670984]	0.802595	3.91459	0.000189076	0.0036332
ENSMUSG00000027111	Itga6	integrin alpha 6 [Source:MGI Symbol;Acc:MGI:96605]	-0.508325	6.55341	0.000189099	0.0036332
ENSMUSG00000037106	Fer1l6	fer-1-like 6 (C. elegans) [Source:MGI Symbol;Acc:MGI:3645398]	-1.87411	0.0405385	0.000190704	0.00366085
ENSMUSG00000036718	Micall2	MICAL-like 2 [Source:MGI Symbol;Acc:MGI:2444818]	0.612662	5.51924	0.000191443	0.00367185
ENSMUSG00000024640	Psat1	phosphoserine aminotransferase 1 [Source:MGI Symbol;Acc:MGI:2183441]	-0.408786	8.61136	0.000192913	0.00369686
ENSMUSG00000079108	Srp54b	signal recognition particle 54B [Source:MGI Symbol;Acc:MGI:3714357]	-0.480611	5.77809	0.000194806	0.00372991
ENSMUSG00000034723	Tmx4	thioredoxin-related transmembrane protein 4 [Source:MGI Symbol;Acc:MGI:106558]	-0.535258	5.67915	0.000196962	0.00376794
ENSMUSG00000034617	Mtrr	5-methyltetrahydrofolate-homocysteine methyltransferase reductase [Source:MGI Symbol;Acc:MGI:1891037]	-0.483817	5.65526	0.00020272	0.00387475
ENSMUSG00000022463	Srebf2	sterol regulatory element binding factor 2 [Source:MGI Symbol;Acc:MGI:107585]	0.44839	8.87069	0.000204215	0.0038966
ENSMUSG00000021962	Dcp1a	decapping mRNA 1A [Source:MGI Symbol;Acc:MGI:1923151]	0.472358	5.70767	0.000204056	0.0038966
ENSMUSG00000019838	Slc16a10	solute carrier family 16 (monocarboxylic acid transporters), member 10 [Source:MGI Symbol;Acc:MGI:1919722]	0.641273	4.52645	0.000205895	0.00392529
ENSMUSG00000041935	AW549877	expressed sequence AW549877 [Source:MGI Symbol;Acc:MGI:2146232]	0.481432	5.69744	0.000209642	0.00399329
ENSMUSG00000031521	Aga	aspartylglucosaminidase [Source:MGI Symbol;Acc:MGI:104873]	-0.468628	5.84721	0.000210505	0.00400629
ENSMUSG00000035765	Dym	dymeclin [Source:MGI Symbol;Acc:MGI:1918480]	-0.518655	5.51222	0.000212584	0.00404237
ENSMUSG00000083392	Gm6335	predicted gene 6335 [Source:MGI Symbol;Acc:MGI:3644202]	-4.9926	1.09285	0.000213571	0.00405767
ENSMUSG00000022992	Kansl2	KAT8 regulatory NSL complex subunit 2 [Source:MGI Symbol;Acc:MGI:1916862]	0.440233	7.37153	0.000214556	0.0040729
ENSMUSG00000051506	Wdfy4	WD repeat and FYVE domain containing 4 [Source:MGI Symbol;Acc:MGI:3584510]	2.20477	-0.175757	0.000215742	0.0040919
ENSMUSG00000054612	Mgmt	O-6-methylguanine-DNA methyltransferase [Source:MGI Symbol;Acc:MGI:96977]	-1.61171	0.83848	0.000218623	0.004143
ENSMUSG00000059355	Wdr83os	WD repeat domain 83 opposite strand [Source:MGI Symbol;Acc:MGI:3041257]	0.445261	5.91838	0.000221035	0.00417841
ENSMUSG00000026112	Coa5	cytochrome C oxidase assembly factor 5 [Source:MGI Symbol;Acc:MGI:1923428]	-0.402875	6.72331	0.000221057	0.00417841
ENSMUSG00000057133	Chd6	chromodomain helicase DNA binding protein 6 [Source:MGI Symbol;Acc:MGI:1918639]	0.462565	6.32709	0.000221051	0.00417841
ENSMUSG00000047710	Champ1	chromosome alignment maintaining phosphoprotein 1 [Source:MGI Symbol;Acc:MGI:1196398]	0.447886	6.61801	0.000222198	0.0041964
ENSMUSG00000022265	Ank	progressive ankylosis [Source:MGI Symbol;Acc:MGI:3045421]	0.5674	5.15867	0.000223495	0.0042173
ENSMUSG00000021116	Eif2s1	eukaryotic translation initiation factor 2, subunit 1 alpha [Source:MGI Symbol;Acc:MGI:95299]	-0.41952	7.64641	0.000224432	0.00423139
ENSMUSG00000062611	Rps3a2	ribosomal protein S3A2 [Source:MGI Symbol;Acc:MGI:3642853]	-1.55729	2.75796	0.000227342	0.00428261
ENSMUSG00000005470	Asf1b	anti-silencing function 1B histone chaperone [Source:MGI Symbol;Acc:MGI:1914179]	-0.439298	6.74021	0.000229185	0.00431367
ENSMUSG00000067916	Zfp991	zinc finger protein 991 [Source:MGI Symbol;Acc:MGI:3701604]	-1.09642	2.44715	0.000229848	0.00432247
ENSMUSG00000112099	AC129329.1		-1.22789	2.84455	0.000230098	0.00432349
ENSMUSG00000025366	Esyt1	extended synaptotagmin-like protein 1 [Source:MGI Symbol;Acc:MGI:1344426]	0.407221	7.49745	0.000231131	0.00433912
ENSMUSG00000004317	Clcn5	chloride channel, voltage-sensitive 5 [Source:MGI Symbol;Acc:MGI:99486]	-0.447417	6.12731	0.000231385	0.00433912
ENSMUSG00000037907	Ankrd13b	ankyrin repeat domain 13b [Source:MGI Symbol;Acc:MGI:2144501]	0.485469	6.88911	0.000231631	0.00433912
ENSMUSG00000025867	Cplx2	complexin 2 [Source:MGI Symbol;Acc:MGI:104726]	-1.71271	2.02955	0.000231712	0.00433912
ENSMUSG00000060227	Casc4	cancer susceptibility candidate 4 [Source:MGI Symbol;Acc:MGI:2443129]	-0.418363	6.61265	0.000235702	0.0044057
ENSMUSG00000029669	Tspan12	tetraspanin 12 [Source:MGI Symbol;Acc:MGI:1889818]	-1.05443	2.13802	0.000235614	0.0044057
ENSMUSG00000055926	Gm14137	predicted gene 14137 [Source:MGI Symbol;Acc:MGI:3651144]	-1.22595	1.65755	0.000235864	0.0044057
ENSMUSG00000046311	Zfp62	zinc finger protein 62 [Source:MGI Symbol;Acc:MGI:99662]	0.600546	4.99675	0.000238242	0.00444639
ENSMUSG00000024247	Pkdcc	protein kinase domain containing, cytoplasmic [Source:MGI Symbol;Acc:MGI:2147077]	1.16292	3.20519	0.00023851	0.00444764
ENSMUSG00000051335	Gfod1	glucose-fructose oxidoreductase domain containing 1 [Source:MGI Symbol;Acc:MGI:2145304]	0.587984	5.33361	0.000241023	0.00449072
ENSMUSG00000107879	9330102E08Rik	RIKEN cDNA 9330102E08 gene [Source:MGI Symbol;Acc:MGI:3026973]	-0.937659	2.90639	0.000241309	0.00449227
ENSMUSG00000034636	Zyg11b	zyg-ll family member B, cell cycle regulator [Source:MGI Symbol;Acc:MGI:2685277]	0.453992	6.74591	0.000241649	0.00449484
ENSMUSG00000043542	Zc2hc1a	zinc finger, C2HC-type containing 1A [Source:MGI Symbol;Acc:MGI:1914556]	-0.724132	3.92355	0.000242465	0.00450623
ENSMUSG00000043424	Eif3j2	eukaryotic translation initiation factor 3, subunit J2 [Source:MGI Symbol;Acc:MGI:3704486]	-0.479355	6.40269	0.000243057	0.00451345
ENSMUSG00000071847	Apcdd1	adenomatosis polyposis coli down-regulated 1 [Source:MGI Symbol;Acc:MGI:3513977]	-0.826642	3.5395	0.000244363	0.0045339
ENSMUSG00000033016	Nfatc1	nuclear factor of activated T cells, cytoplasmic, calcineurin dependent 1 [Source:MGI Symbol;Acc:MGI:102469]	0.506224	5.40328	0.000247106	0.00458096
ENSMUSG00000100009	Gm7967	predicted gene 7967 [Source:MGI Symbol;Acc:MGI:3644984]	1.74947	1.41508	0.000247313	0.00458098
ENSMUSG00000097431	Gm26782	predicted gene, 26782 [Source:MGI Symbol;Acc:MGI:5477276]	1.0789	2.27752	0.00024871	0.00460301
ENSMUSG00000038876	Rnf146	ring finger protein 146 [Source:MGI Symbol;Acc:MGI:1915281]	0.576436	4.91355	0.000249545	0.0046146
ENSMUSG00000020180	Snrpd3	small nuclear ribonucleoprotein D3 [Source:MGI Symbol;Acc:MGI:1914582]	0.395498	6.82585	0.000250749	0.00463073
ENSMUSG00000079560	Hoxa3	homeobox A3 [Source:MGI Symbol;Acc:MGI:96175]	1.12556	2.28313	0.000250835	0.00463073
ENSMUSG00000040054	Baz2a	bromodomain adjacent to zinc finger domain, 2A [Source:MGI Symbol;Acc:MGI:2151152]	0.399098	7.30834	0.000251537	0.00463983
ENSMUSG00000030255	Sspn	sarcospan [Source:MGI Symbol;Acc:MGI:1353511]	3.87498	-1.12943	0.000253626	0.00467448
ENSMUSG00000029004	Kmt2e	lysine (K)-specific methyltransferase 2E [Source:MGI Symbol;Acc:MGI:1924825]	0.440954	6.02353	0.000256241	0.00471875
ENSMUSG00000003949	Hlf	hepatic leukemia factor [Source:MGI Symbol;Acc:MGI:96108]	-1.29234	1.41538	0.000256543	0.00472039
ENSMUSG00000015757	Ppil4	peptidylprolyl isomerase (cyclophilin)-like 4 [Source:MGI Symbol;Acc:MGI:1914668]	0.513472	5.77474	0.000257341	0.00473115
ENSMUSG00000082585	Gm15387	predicted gene 15387 [Source:MGI Symbol;Acc:MGI:3705374]	1.76425	2.13814	0.000263002	0.00483122
ENSMUSG00000021969	Zdhhc20	zinc finger, DHHC domain containing 20 [Source:MGI Symbol;Acc:MGI:1923215]	-0.560459	4.87485	0.000263261	0.00483197
ENSMUSG00000020654	Adcy3	adenylate cyclase 3 [Source:MGI Symbol;Acc:MGI:99675]	0.734046	3.89299	0.000264535	0.00485135
ENSMUSG00000042073	Abhd14b	abhydrolase domain containing 14b [Source:MGI Symbol;Acc:MGI:1923741]	-0.605119	4.97227	0.000267873	0.0049085
ENSMUSG00000026235	Epha4	Eph receptor A4 [Source:MGI Symbol;Acc:MGI:98277]	-2.48993	-0.158481	0.000269714	0.00493815
ENSMUSG00000028195	Cyr61	cysteine rich protein 61 [Source:MGI Symbol;Acc:MGI:88613]	0.852071	8.64063	0.000272234	0.00498017
ENSMUSG00000053477	Tcf4	transcription factor 4 [Source:MGI Symbol;Acc:MGI:98506]	0.52933	5.65958	0.000272732	0.00498517
ENSMUSG00000079523	Tmsb10	thymosin, beta 10 [Source:MGI Symbol;Acc:MGI:109146]	-0.395224	7.31993	0.000274406	0.00501165
ENSMUSG00000022311	Csmd3	CUB and Sushi multiple domains 3 [Source:MGI Symbol;Acc:MGI:2386403]	1.97496	0.283632	0.00027499	0.00501818
ENSMUSG00000037910	1700018B24Rik	RIKEN cDNA 1700018B24 gene [Source:MGI Symbol;Acc:MGI:1913582]	5.41245	-1.40622	0.000275413	0.00502176
ENSMUSG00000009549	Srp14	signal recognition particle 14 [Source:MGI Symbol;Acc:MGI:107169]	-0.461157	5.71368	0.000275791	0.00502451
ENSMUSG00000074283	Zfp109	zinc finger protein 109 [Source:MGI Symbol;Acc:MGI:1929099]	-1.1597	1.81061	0.000276356	0.00503068
ENSMUSG00000108528	Gm8319	predicted gene 8319 [Source:MGI Symbol;Acc:MGI:3646693]	1.73436	1.76175	0.000280122	0.00509505
ENSMUSG00000106909	Gm43122	predicted gene 43122 [Source:MGI Symbol;Acc:MGI:5663259]	5.23979	-1.51033	0.000282663	0.00513705
ENSMUSG00000022108	Itm2b	integral membrane protein 2B [Source:MGI Symbol;Acc:MGI:1309517]	-0.604778	6.1819	0.00028708	0.00521305
ENSMUSG00000022906	Parp9	poly (ADP-ribose) polymerase family, member 9 [Source:MGI Symbol;Acc:MGI:1933117]	-0.816585	5.5139	0.000287794	0.00522174
ENSMUSG00000018169	Mfng	MFNG O-fucosylpeptide 3-beta-N-acetylglucosaminyltransferase [Source:MGI Symbol;Acc:MGI:1095404]	-0.710179	4.29001	0.000288819	0.00523605
ENSMUSG00000086709	Gm16263	predicted gene 16263 [Source:MGI Symbol;Acc:MGI:3826536]	2.64616	-0.754659	0.00029056	0.00526331
ENSMUSG00000063334	Krr1	KRR1, small subunit (SSU) processome component, homolog (yeast) [Source:MGI Symbol;Acc:MGI:1289274]	0.528898	6.32492	0.000292107	0.00528226
ENSMUSG00000029419	Gm996	predicted gene 996 [Source:MGI Symbol;Acc:MGI:2685842]	1.50541	1.69138	0.000292321	0.00528226
ENSMUSG00000001665	Gstt3	glutathione S-transferase, theta 3 [Source:MGI Symbol;Acc:MGI:2143526]	-2.23531	-0.208224	0.000291854	0.00528226
ENSMUSG00000021036	Sptlc2	serine palmitoyltransferase, long chain base subunit 2 [Source:MGI Symbol;Acc:MGI:108074]	-0.417844	6.60036	0.000293107	0.00528785
ENSMUSG00000000489	Pdgfb	platelet derived growth factor, B polypeptide [Source:MGI Symbol;Acc:MGI:97528]	3.76169	-1.21374	0.000292901	0.00528785
ENSMUSG00000032261	Sh3bgrl2	SH3 domain binding glutamic acid-rich protein like 2 [Source:MGI Symbol;Acc:MGI:1915350]	-0.53191	5.09426	0.000297705	0.00536644
ENSMUSG00000104621	Gm43185	predicted gene 43185 [Source:MGI Symbol;Acc:MGI:5663322]	3.93487	-1.08789	0.000302393	0.00544393
ENSMUSG00000059213	Ddn	dendrin [Source:MGI Symbol;Acc:MGI:108101]	0.890791	3.44407	0.000302495	0.00544393
ENSMUSG00000054342	Kcnn4	potassium intermediate/small conductance calcium-activated channel, subfamily N, member 4 [Source:MGI Symbol;Acc:MGI:1277957]	0.674676	5.34642	0.000302807	0.00544512
ENSMUSG00000035517	Tdrd7	tudor domain containing 7 [Source:MGI Symbol;Acc:MGI:2140279]	-0.624327	5.19557	0.000304743	0.00547324
ENSMUSG00000036602	Alx1	ALX homeobox 1 [Source:MGI Symbol;Acc:MGI:104621]	0.72273	3.82056	0.000304864	0.00547324
ENSMUSG00000019814	Ltv1	LTV1 ribosome biogenesis factor [Source:MGI Symbol;Acc:MGI:2447810]	0.402542	6.41135	0.000307771	0.00551661
ENSMUSG00000030986	Dhx32	DEAH (Asp-Glu-Ala-His) box polypeptide 32 [Source:MGI Symbol;Acc:MGI:2141813]	-0.471885	5.51003	0.000307778	0.00551661
ENSMUSG00000074215	Gm10643	predicted gene 10643 [Source:MGI Symbol;Acc:MGI:3642507]	-2.07987	-0.209066	0.00031206	0.00558885
ENSMUSG00000097636	Mirt1	myocardial infarction associated transcript 1 [Source:MGI Symbol;Acc:MGI:1922001]	-3.39259	-0.963537	0.000313797	0.00561543
ENSMUSG00000069892	9930111J21Rik2	RIKEN cDNA 9930111J21 gene 2 [Source:MGI Symbol;Acc:MGI:3711310]	-2.31767	-0.452053	0.000316184	0.00565357
ENSMUSG00000031841	Cdh13	cadherin 13 [Source:MGI Symbol;Acc:MGI:99551]	0.717391	4.38363	0.000321666	0.00574695
ENSMUSG00000113626	AC159290.1		-1.3904	1.18003	0.000323389	0.0057731
ENSMUSG00000049604	Hoxb13	homeobox B13 [Source:MGI Symbol;Acc:MGI:107730]	-1.27773	2.36624	0.000324792	0.00579348
ENSMUSG00000082423	Gm15148	predicted gene 15148 [Source:MGI Symbol;Acc:MGI:3705350]	-0.701669	4.30353	0.000327196	0.00583166
ENSMUSG00000069895	Atxn1l	ataxin 1-like [Source:MGI Symbol;Acc:MGI:3694797]	0.430486	6.10417	0.00032943	0.00586676
ENSMUSG00000111496	AC153912.4		1.41638	0.761117	0.000329766	0.00586804
ENSMUSG00000063888	Rpl7l1	ribosomal protein L7-like 1 [Source:MGI Symbol;Acc:MGI:1913479]	0.407341	7.80288	0.000331413	0.00589261
ENSMUSG00000070639	Lrrc8b	leucine rich repeat containing 8 family, member B [Source:MGI Symbol;Acc:MGI:2141353]	0.577684	4.90308	0.000332252	0.0059028
ENSMUSG00000048970	C1galt1c1	C1GALT1-specific chaperone 1 [Source:MGI Symbol;Acc:MGI:1913493]	-0.724854	4.07862	0.000335336	0.00595281
ENSMUSG00000079470	Utp14b	UTP14B small subunit processome component [Source:MGI Symbol;Acc:MGI:2445092]	-0.513762	5.6046	0.000336352	0.00596609
ENSMUSG00000031245	Hmgn5	high-mobility group nucleosome binding domain 5 [Source:MGI Symbol;Acc:MGI:1355295]	0.436452	6.37291	0.000337684	0.00598491
ENSMUSG00000040717	Il17rd	interleukin 17 receptor D [Source:MGI Symbol;Acc:MGI:2159727]	-0.932221	3.27707	0.000338146	0.00598831
ENSMUSG00000028634	Hivep3	human immunodeficiency virus type I enhancer binding protein 3 [Source:MGI Symbol;Acc:MGI:106589]	0.802047	3.29895	0.000338719	0.00599368
ENSMUSG00000064043	Trerf1	transcriptional regulating factor 1 [Source:MGI Symbol;Acc:MGI:2442086]	0.97458	4.5933	0.000339847	0.00600884
ENSMUSG00000032855	Pkd1	polycystic kidney disease 1 homolog [Source:MGI Symbol;Acc:MGI:97603]	0.518443	6.50066	0.000343906	0.00607576
ENSMUSG00000040483	Xaf1	XIAP associated factor 1 [Source:MGI Symbol;Acc:MGI:3772572]	-1.64992	3.0102	0.000344509	0.00608158
ENSMUSG00000034377	Tulp4	tubby like protein 4 [Source:MGI Symbol;Acc:MGI:1916092]	-0.400593	6.52863	0.000346877	0.00610878
ENSMUSG00000020109	Dnajb12	DnaJ heat shock protein family (Hsp40) member B12 [Source:MGI Symbol;Acc:MGI:1931881]	0.420501	5.96164	0.000346753	0.00610878
ENSMUSG00000022799	Arhgap31	Rho GTPase activating protein 31 [Source:MGI Symbol;Acc:MGI:1333857]	-0.547674	5.72323	0.000346367	0.00610878
ENSMUSG00000022718	Dgcr8	DGCR8, microprocessor complex subunit [Source:MGI Symbol;Acc:MGI:2151114]	0.467116	6.19523	0.000349072	0.00614255
ENSMUSG00000014778	Fhod1	formin homology 2 domain containing 1 [Source:MGI Symbol;Acc:MGI:2679008]	0.407469	6.62851	0.000350736	0.00616694
ENSMUSG00000024944	Arl2	ADP-ribosylation factor-like 2 [Source:MGI Symbol;Acc:MGI:1928393]	0.542328	5.08716	0.000351571	0.00617672
ENSMUSG00000046768	Rhoj	ras homolog family member J [Source:MGI Symbol;Acc:MGI:1931551]	0.817782	3.63469	0.000360252	0.00632424
ENSMUSG00000017697	Ada	adenosine deaminase [Source:MGI Symbol;Acc:MGI:87916]	-0.607992	5.11478	0.000363114	0.00636943
ENSMUSG00000087177	E130307A14Rik	RIKEN cDNA E130307A14 gene [Source:MGI Symbol;Acc:MGI:3036287]	1.36916	1.07726	0.000363947	0.006379
ENSMUSG00000022064	Pibf1	progesterone immunomodulatory binding factor 1 [Source:MGI Symbol;Acc:MGI:1261910]	-0.690582	4.05825	0.000364572	0.00637987
ENSMUSG00000058886	Deaf1	deformed epidermal autoregulatory factor 1 (Drosophila) [Source:MGI Symbol;Acc:MGI:1858496]	0.530563	5.39796	0.00036452	0.00637987
ENSMUSG00000014786	Slc9a5	solute carrier family 9 (sodium/hydrogen exchanger), member 5 [Source:MGI Symbol;Acc:MGI:2685542]	0.397238	7.07034	0.000366597	0.00641024
ENSMUSG00000085385	Snhg17	small nucleolar RNA host gene 17 [Source:MGI Symbol;Acc:MGI:1915358]	0.426092	7.06361	0.000367869	0.00642741
ENSMUSG00000003923	Tfam	transcription factor A, mitochondrial [Source:MGI Symbol;Acc:MGI:107810]	0.437007	5.85239	0.000368266	0.00642928
ENSMUSG00000022022	Mtrf1	mitochondrial translational release factor 1 [Source:MGI Symbol;Acc:MGI:2384815]	-0.971568	2.86247	0.000368954	0.00643622
ENSMUSG00000026827	Gpd2	glycerol phosphate dehydrogenase 2, mitochondrial [Source:MGI Symbol;Acc:MGI:99778]	-0.379991	7.03195	0.000370145	0.00645193
ENSMUSG00000021917	Spcs1	signal peptidase complex subunit 1 homolog (S. cerevisiae) [Source:MGI Symbol;Acc:MGI:1916269]	0.430188	5.93972	0.000374279	0.00651887
ENSMUSG00000005973	Rcn1	reticulocalbin 1 [Source:MGI Symbol;Acc:MGI:104559]	-0.476435	6.72451	0.000377582	0.00657122
ENSMUSG00000034601	2700049A03Rik	RIKEN cDNA 2700049A03 gene [Source:MGI Symbol;Acc:MGI:1924217]	-0.513348	5.09825	0.000379102	0.00659251
ENSMUSG00000003345	Csnk1g2	casein kinase 1, gamma 2 [Source:MGI Symbol;Acc:MGI:1920014]	0.442348	6.81603	0.000379669	0.0065972
ENSMUSG00000055817	Mta3	metastasis associated 3 [Source:MGI Symbol;Acc:MGI:2151172]	0.476283	6.0179	0.000380961	0.00661446
ENSMUSG00000074259	Gramd2	GRAM domain containing 2 [Source:MGI Symbol;Acc:MGI:3528937]	1.03131	2.95039	0.000383176	0.00664167
ENSMUSG00000003153	Slc2a3	solute carrier family 2 (facilitated glucose transporter), member 3 [Source:MGI Symbol;Acc:MGI:95757]	2.00261	-0.0878836	0.000383427	0.00664167
ENSMUSG00000027950	Chrnb2	cholinergic receptor, nicotinic, beta polypeptide 2 (neuronal) [Source:MGI Symbol;Acc:MGI:87891]	-1.17917	1.52628	0.000383279	0.00664167
ENSMUSG00000035711	Dok3	docking protein 3 [Source:MGI Symbol;Acc:MGI:1351490]	-1.46714	1.2803	0.000383761	0.00664228
ENSMUSG00000083619	Gm14414	predicted gene 14414 [Source:MGI Symbol;Acc:MGI:3652253]	-2.87003	1.23466	0.000386136	0.00667297
ENSMUSG00000079184	Mphosph8	M-phase phosphoprotein 8 [Source:MGI Symbol;Acc:MGI:1922589]	-0.452012	5.71234	0.000385901	0.00667297
ENSMUSG00000027613	Eif6	eukaryotic translation initiation factor 6 [Source:MGI Symbol;Acc:MGI:1196288]	-0.372274	8.39696	0.000386857	0.00668021
ENSMUSG00000020773	Trim47	tripartite motif-containing 47 [Source:MGI Symbol;Acc:MGI:1917374]	0.413121	6.7475	0.000387792	0.00668595
ENSMUSG00000039910	Cited2	Cbp/p300-interacting transactivator, with Glu/Asp-rich carboxy-terminal domain, 2 [Source:MGI Symbol;Acc:MGI:1306784]	0.462748	8.43111	0.000387536	0.00668595
ENSMUSG00000043822	Adamtsl5	ADAMTS-like 5 [Source:MGI Symbol;Acc:MGI:1913798]	0.50315	5.28881	0.000389749	0.00671447
ENSMUSG00000034560	Washc4	WASH complex subunit 4 [Source:MGI Symbol;Acc:MGI:2441787]	0.417301	6.34355	0.000392211	0.00675024
ENSMUSG00000037161	Mgarp	mitochondria localized glutamic acid rich protein [Source:MGI Symbol;Acc:MGI:1914999]	0.898421	3.28637	0.000392435	0.00675024
ENSMUSG00000038510	Rpf2	ribosome production factor 2 homolog [Source:MGI Symbol;Acc:MGI:1914489]	0.49431	5.27298	0.00039314	0.0067519
ENSMUSG00000078427	Sarnp	SAP domain containing ribonucleoprotein [Source:MGI Symbol;Acc:MGI:1913368]	0.52919	5.3971	0.000392941	0.0067519
ENSMUSG00000006611	Hfe	hemochromatosis [Source:MGI Symbol;Acc:MGI:109191]	1.74989	0.713639	0.000395939	0.0067947
ENSMUSG00000026311	Asb1	ankyrin repeat and SOCS box-containing 1 [Source:MGI Symbol;Acc:MGI:1929735]	-0.491865	5.63657	0.000397408	0.00681463
ENSMUSG00000028270	Gbp2	guanylate binding protein 2 [Source:MGI Symbol;Acc:MGI:102772]	-1.29321	2.11724	0.000399139	0.00683904
ENSMUSG00000039680	Mrps6	mitochondrial ribosomal protein S6 [Source:MGI Symbol;Acc:MGI:2153111]	0.425178	6.67896	0.000401671	0.00687313
ENSMUSG00000051827	Rhox2a	reproductive homeobox 2A [Source:MGI Symbol;Acc:MGI:1922449]	-1.9743	0.709284	0.000401749	0.00687313
ENSMUSG00000108413	BC026762	cDNA sequence BC026762 [Source:MGI Symbol;Acc:MGI:2652842]	3.61158	-1.3052	0.000404244	0.00691048
ENSMUSG00000056771	Gm10010	predicted gene 10010 [Source:MGI Symbol;Acc:MGI:3641978]	-1.11196	1.78688	0.000405966	0.00693457
ENSMUSG00000036561	Ppp6r2	protein phosphatase 6, regulatory subunit 2 [Source:MGI Symbol;Acc:MGI:1918724]	0.94758	3.29763	0.000406455	0.00693758
ENSMUSG00000046879	Irgm1	immunity-related GTPase family M member 1 [Source:MGI Symbol;Acc:MGI:107567]	-1.06142	5.06627	0.000408293	0.00696359
ENSMUSG00000058741	Prr19	proline rich 19 [Source:MGI Symbol;Acc:MGI:3648539]	0.995141	3.64685	0.000410051	0.00698477
ENSMUSG00000021809	Nudt13	nudix (nucleoside diphosphate linked moiety X)-type motif 13 [Source:MGI Symbol;Acc:MGI:1914975]	0.717004	4.30333	0.00041048	0.00698477
ENSMUSG00000001555	Fkbp10	FK506 binding protein 10 [Source:MGI Symbol;Acc:MGI:104769]	0.397748	8.06679	0.000410185	0.00698477
ENSMUSG00000005951	Shpk	sedoheptulokinase [Source:MGI Symbol;Acc:MGI:1921887]	-1.16661	1.62239	0.000412284	0.00700473
ENSMUSG00000024830	Rps6kb2	ribosomal protein S6 kinase, polypeptide 2 [Source:MGI Symbol;Acc:MGI:1927343]	0.576445	4.79495	0.000412055	0.00700473
ENSMUSG00000052911	Lamb2	laminin, beta 2 [Source:MGI Symbol;Acc:MGI:99916]	0.401659	7.28132	0.000416091	0.00706399
ENSMUSG00000020248	Nfyb	nuclear transcription factor-Y beta [Source:MGI Symbol;Acc:MGI:97317]	0.543825	5.01696	0.000416862	0.00707166
ENSMUSG00000022994	Adcy6	adenylate cyclase 6 [Source:MGI Symbol;Acc:MGI:87917]	0.503878	5.61617	0.000418601	0.00709574
ENSMUSG00000024339	Tap2	transporter 2, ATP-binding cassette, sub-family B (MDR/TAP) [Source:MGI Symbol;Acc:MGI:98484]	-0.757875	5.37473	0.0004198	0.00711062
ENSMUSG00000028555	Ttc39a	tetratricopeptide repeat domain 39A [Source:MGI Symbol;Acc:MGI:2444350]	0.866581	3.8877	0.000420885	0.00712356
ENSMUSG00000037428	Vgf	VGF nerve growth factor inducible [Source:MGI Symbol;Acc:MGI:1343180]	1.2394	1.2603	0.00042262	0.00713658
ENSMUSG00000035473	Galm	galactose mutarotase [Source:MGI Symbol;Acc:MGI:2442420]	0.677315	4.12303	0.000422131	0.00713658
ENSMUSG00000058152	Chsy3	chondroitin sulfate synthase 3 [Source:MGI Symbol;Acc:MGI:1926173]	-1.28977	1.70801	0.000422349	0.00713658
ENSMUSG00000025270	Alas2	aminolevulinic acid synthase 2, erythroid [Source:MGI Symbol;Acc:MGI:87990]	-5.45671	-1.40356	0.000423203	0.00714098
ENSMUSG00000029378	Areg	amphiregulin [Source:MGI Symbol;Acc:MGI:88068]	-0.789177	3.93221	0.000425614	0.00717621
ENSMUSG00000004677	Myo9b	myosin IXb [Source:MGI Symbol;Acc:MGI:106624]	0.383816	7.03779	0.000426037	0.00717788
ENSMUSG00000027611	Procr	protein C receptor, endothelial [Source:MGI Symbol;Acc:MGI:104596]	-0.485661	5.52566	0.000426676	0.00717838
ENSMUSG00000033581	Igf2bp2	insulin-like growth factor 2 mRNA binding protein 2 [Source:MGI Symbol;Acc:MGI:1890358]	-0.536729	5.2225	0.000426714	0.00717838
ENSMUSG00000084950	Gm5577	predicted gene 5577 [Source:MGI Symbol;Acc:MGI:3648213]	2.70738	-0.694217	0.000431881	0.00725979
ENSMUSG00000063410	Stk24	serine/threonine kinase 24 [Source:MGI Symbol;Acc:MGI:2385007]	-0.449788	6.76687	0.000433562	0.00727701
ENSMUSG00000013155	Enkd1	enkurin domain containing 1 [Source:MGI Symbol;Acc:MGI:2142593]	0.438408	6.18608	0.000433531	0.00727701
ENSMUSG00000001166	Oas1c	2'-5' oligoadenylate synthetase 1C [Source:MGI Symbol;Acc:MGI:2149633]	-1.2148	2.19285	0.000434807	0.00729239
ENSMUSG00000047045	Tmem164	transmembrane protein 164 [Source:MGI Symbol;Acc:MGI:2148020]	0.481952	6.54222	0.00043524	0.00729414
ENSMUSG00000058093	Zfp729b	zinc finger protein 729b [Source:MGI Symbol;Acc:MGI:2145180]	1.18801	1.7867	0.000436463	0.00730911
ENSMUSG00000027323	Rad51	RAD51 recombinase [Source:MGI Symbol;Acc:MGI:97890]	-0.389477	6.78216	0.000440224	0.00736653
ENSMUSG00000068580	Zfyve19	zinc finger, FYVE domain containing 19 [Source:MGI Symbol;Acc:MGI:1919258]	-0.483233	5.39287	0.000441632	0.00737894
ENSMUSG00000091455	Otogl	otogelin-like [Source:MGI Symbol;Acc:MGI:3647600]	1.28111	1.22272	0.000441631	0.00737894
ENSMUSG00000023046	Igfbp6	insulin-like growth factor binding protein 6 [Source:MGI Symbol;Acc:MGI:96441]	0.564981	6.00099	0.000443277	0.00740086
ENSMUSG00000021810	Ecd	ecdysoneless homolog (Drosophila) [Source:MGI Symbol;Acc:MGI:1917851]	0.416123	6.27695	0.000444212	0.00741089
ENSMUSG00000020812	1810032O08Rik	RIKEN cDNA 1810032O08 gene [Source:MGI Symbol;Acc:MGI:1913543]	0.439508	5.83777	0.000445762	0.00743115
ENSMUSG00000022838	Eaf2	ELL associated factor 2 [Source:MGI Symbol;Acc:MGI:2146616]	-1.21523	1.40194	0.000446223	0.00743324
ENSMUSG00000035161	Ints6	integrator complex subunit 6 [Source:MGI Symbol;Acc:MGI:1202397]	-0.42394	6.37491	0.000452186	0.0075222
ENSMUSG00000020871	Dlx4	distal-less homeobox 4 [Source:MGI Symbol;Acc:MGI:94904]	1.17504	2.25495	0.000452241	0.0075222
ENSMUSG00000021870	Slmap	sarcolemma associated protein [Source:MGI Symbol;Acc:MGI:1933549]	0.394182	6.59226	0.000453349	0.00753498
ENSMUSG00000031683	Lsm6	LSM6 homolog, U6 small nuclear RNA and mRNA degradation associated [Source:MGI Symbol;Acc:MGI:1925901]	0.42309	6.0957	0.000455977	0.00757297
ENSMUSG00000041347	Bdkrb1	bradykinin receptor, beta 1 [Source:MGI Symbol;Acc:MGI:88144]	3.71285	-1.25596	0.000456651	0.00757849
ENSMUSG00000056004	9330182L06Rik	RIKEN cDNA 9330182L06 gene [Source:MGI Symbol;Acc:MGI:2443264]	-1.07661	3.43172	0.000460384	0.00763473
ENSMUSG00000031398	Plxna3	plexin A3 [Source:MGI Symbol;Acc:MGI:107683]	0.821082	4.29578	0.000464191	0.00768637
ENSMUSG00000038065	Mturn	maturin, neural progenitor differentiation regulator homolog (Xenopus) [Source:MGI Symbol;Acc:MGI:1915485]	-1.13198	1.69932	0.000463917	0.00768637
ENSMUSG00000066456	Hmgn3	high mobility group nucleosomal binding domain 3 [Source:MGI Symbol;Acc:MGI:2138069]	-0.499384	5.24029	0.000465608	0.00770052
ENSMUSG00000078497	Zfp978	zinc finger protein 978 [Source:MGI Symbol;Acc:MGI:3701123]	-0.784528	3.34861	0.000465995	0.00770052
ENSMUSG00000025280	Polr3a	polymerase (RNA) III (DNA directed) polypeptide A [Source:MGI Symbol;Acc:MGI:2681836]	0.447881	6.22483	0.000466088	0.00770052
ENSMUSG00000036529	Sbf1	SET binding factor 1 [Source:MGI Symbol;Acc:MGI:1925230]	0.38179	7.59094	0.000466641	0.00770392
ENSMUSG00000041645	Ddx24	DEAD (Asp-Glu-Ala-Asp) box polypeptide 24 [Source:MGI Symbol;Acc:MGI:1351337]	-0.385396	7.15424	0.000467996	0.00772054
ENSMUSG00000028037	Ifi44	interferon-induced protein 44 [Source:MGI Symbol;Acc:MGI:2443016]	-2.26205	1.83781	0.000470028	0.0077483
ENSMUSG00000019854	Reps1	RalBP1 associated Eps domain containing protein [Source:MGI Symbol;Acc:MGI:1196373]	0.378474	6.75599	0.000472132	0.0077772
ENSMUSG00000097559	D430018E03Rik	RIKEN cDNA D430018E03 gene [Source:MGI Symbol;Acc:MGI:3045245]	1.20759	2.21608	0.000472485	0.00777724
ENSMUSG00000029438	Bcl7a	B cell CLL/lymphoma 7A [Source:MGI Symbol;Acc:MGI:1924295]	0.600268	4.51744	0.000476137	0.00782572
ENSMUSG00000032842	Abcc10	ATP-binding cassette, sub-family C (CFTR/MRP), member 10 [Source:MGI Symbol;Acc:MGI:2386976]	-0.670894	4.61826	0.000475811	0.00782572
ENSMUSG00000055322	Tns1	tensin 1 [Source:MGI Symbol;Acc:MGI:104552]	3.14642	-0.142765	0.000481076	0.00790104
ENSMUSG00000007836	Hnrnpa0	heterogeneous nuclear ribonucleoprotein A0 [Source:MGI Symbol;Acc:MGI:1924384]	-0.384744	8.24589	0.000485266	0.00795807
ENSMUSG00000110744	AC125532.1		0.939229	4.02622	0.000484919	0.00795807
ENSMUSG00000000693	Loxl3	lysyl oxidase-like 3 [Source:MGI Symbol;Acc:MGI:1337004]	1.17621	3.74407	0.00048569	0.00795915
ENSMUSG00000091580	Gm6467	predicted gene 6467 [Source:MGI Symbol;Acc:MGI:3645284]	-1.44085	4.07115	0.000486877	0.0079727
ENSMUSG00000002908	Kcnn1	potassium intermediate/small conductance calcium-activated channel, subfamily N, member 1 [Source:MGI Symbol;Acc:MGI:1933993]	-1.2862	1.7424	0.000489149	0.00800156
ENSMUSG00000000948	Gm38393	predicted gene, 38393 [Source:MGI Symbol;Acc:MGI:5613898]	-2.58889	-0.626187	0.000489361	0.00800156
ENSMUSG00000031901	Dus2	dihydrouridine synthase 2 [Source:MGI Symbol;Acc:MGI:1913619]	0.519911	5.02546	0.000498039	0.00813745
ENSMUSG00000086841	2410006H16Rik	RIKEN cDNA 2410006H16 gene [Source:MGI Symbol;Acc:MGI:1916471]	0.601746	6.84894	0.000503964	0.0082282
ENSMUSG00000022475	Hdac7	histone deacetylase 7 [Source:MGI Symbol;Acc:MGI:1891835]	0.46355	6.07621	0.00050489	0.00823725
ENSMUSG00000045136	Tubb2b	tubulin, beta 2B class IIB [Source:MGI Symbol;Acc:MGI:1920960]	2.33231	0.0986538	0.000507262	0.00826986
ENSMUSG00000027495	Fam210b	family with sequence similarity 210, member B [Source:MGI Symbol;Acc:MGI:1914267]	-0.727854	4.51539	0.000510407	0.00831502
ENSMUSG00000026532	Spta1	spectrin alpha, erythrocytic 1 [Source:MGI Symbol;Acc:MGI:98385]	-1.79328	0.607947	0.000512625	0.00834502
ENSMUSG00000036983	Tfb1m	transcription factor B1, mitochondrial [Source:MGI Symbol;Acc:MGI:2146851]	-0.776753	3.54955	0.000515782	0.00839025
ENSMUSG00000022136	Dnajc3	DnaJ heat shock protein family (Hsp40) member C3 [Source:MGI Symbol;Acc:MGI:107373]	-0.383008	6.7049	0.000518525	0.00842869
ENSMUSG00000041351	Rap1gap	Rap1 GTPase-activating protein [Source:MGI Symbol;Acc:MGI:109338]	-0.554616	5.06727	0.000520864	0.00846051
ENSMUSG00000031229	Atrx	ATRX, chromatin remodeler [Source:MGI Symbol;Acc:MGI:103067]	0.370973	7.91357	0.000523006	0.00848908
ENSMUSG00000026204	Ptprn	protein tyrosine phosphatase, receptor type, N [Source:MGI Symbol;Acc:MGI:102765]	-0.824652	4.91969	0.000524278	0.00850351
ENSMUSG00000029714	Gigyf1	GRB10 interacting GYF protein 1 [Source:MGI Symbol;Acc:MGI:1888677]	0.414458	6.99431	0.000526344	0.00853077
ENSMUSG00000026094	Stk17b	serine/threonine kinase 17b (apoptosis-inducing) [Source:MGI Symbol;Acc:MGI:2138162]	-0.570754	4.89711	0.000527546	0.008544
ENSMUSG00000022367	Has2	hyaluronan synthase 2 [Source:MGI Symbol;Acc:MGI:107821]	-1.78278	0.0780042	0.000528523	0.0085481
ENSMUSG00000031403	Dkc1	dyskeratosis congenita 1, dyskerin [Source:MGI Symbol;Acc:MGI:1861727]	0.377845	7.60906	0.000528678	0.0085481
ENSMUSG00000002475	Abhd3	abhydrolase domain containing 3 [Source:MGI Symbol;Acc:MGI:2147183]	-0.98008	2.62418	0.000528955	0.0085481
ENSMUSG00000033855	Ston1	stonin 1 [Source:MGI Symbol;Acc:MGI:1924307]	0.509328	5.03244	0.000533977	0.00862297
ENSMUSG00000018659	Pnpo	pyridoxine 5'-phosphate oxidase [Source:MGI Symbol;Acc:MGI:2144151]	-0.586911	4.62624	0.000538223	0.00868521
ENSMUSG00000028398	Tmem261	transmembrane protein 261 [Source:MGI Symbol;Acc:MGI:1914178]	0.656998	4.09481	0.000539798	0.0087043
ENSMUSG00000019775	Rgs17	regulator of G-protein signaling 17 [Source:MGI Symbol;Acc:MGI:1927469]	-0.697824	4.4781	0.000542166	0.00873613
ENSMUSG00000031392	Irak1	interleukin-1 receptor-associated kinase 1 [Source:MGI Symbol;Acc:MGI:107420]	0.386427	6.63098	0.000544202	0.00876256
ENSMUSG00000020107	Anapc16	anaphase promoting complex subunit 16 [Source:MGI Symbol;Acc:MGI:1289325]	0.437468	5.93494	0.000545088	0.00877047
ENSMUSG00000041297	Cdk13	cyclin-dependent kinase 13 [Source:MGI Symbol;Acc:MGI:1916812]	0.53306	5.3542	0.000547003	0.00879489
ENSMUSG00000034266	Batf	basic leucine zipper transcription factor, ATF-like [Source:MGI Symbol;Acc:MGI:1859147]	-4.13291	-1.03558	0.000547823	0.00879855
ENSMUSG00000034653	Ythdc2	YTH domain containing 2 [Source:MGI Symbol;Acc:MGI:2448561]	-0.50774	5.50022	0.000548024	0.00879855
ENSMUSG00000020076	Ddx50	DEAD (Asp-Glu-Ala-Asp) box polypeptide 50 [Source:MGI Symbol;Acc:MGI:2182303]	0.400145	6.23695	0.000550199	0.00882708
ENSMUSG00000036572	Upf3b	UPF3 regulator of nonsense transcripts homolog B (yeast) [Source:MGI Symbol;Acc:MGI:1915384]	-0.429207	5.8304	0.000550917	0.00883219
ENSMUSG00000085912	Trp53cor1	tumor protein p53 pathway corepressor 1 [Source:MGI Symbol;Acc:MGI:3801771]	2.22288	-0.435896	0.000552162	0.00884577
ENSMUSG00000024304	Cdh2	cadherin 2 [Source:MGI Symbol;Acc:MGI:88355]	-0.51301	4.96681	0.000560746	0.00897679
ENSMUSG00000045896	Paip2b	poly(A) binding protein interacting protein 2B [Source:MGI Symbol;Acc:MGI:2386865]	-0.387577	6.58232	0.00056576	0.00905052
ENSMUSG00000038482	Tfdp1	transcription factor Dp 1 [Source:MGI Symbol;Acc:MGI:101934]	0.380456	8.16886	0.000566865	0.00906167
ENSMUSG00000038770	Kpna7	karyopherin alpha 7 (importin alpha 8) [Source:MGI Symbol;Acc:MGI:2141165]	-1.90106	-0.123021	0.000569572	0.00909837
ENSMUSG00000001281	Itgb7	integrin beta 7 [Source:MGI Symbol;Acc:MGI:96616]	-2.45907	-0.716471	0.000570172	0.0091014
ENSMUSG00000060600	Eno3	enolase 3, beta muscle [Source:MGI Symbol;Acc:MGI:95395]	0.708465	4.26737	0.000575808	0.00918476
ENSMUSG00000067931	Zfp948	zinc finger protein 948 [Source:MGI Symbol;Acc:MGI:3040683]	0.506285	5.38135	0.000576334	0.00918654
ENSMUSG00000035064	Eef2k	eukaryotic elongation factor-2 kinase [Source:MGI Symbol;Acc:MGI:1195261]	0.451017	5.4918	0.000577456	0.00919782
ENSMUSG00000026980	Ly75	lymphocyte antigen 75 [Source:MGI Symbol;Acc:MGI:106662]	-0.371846	7.07451	0.000582612	0.00927328
ENSMUSG00000056481	Cd248	CD248 antigen, endosialin [Source:MGI Symbol;Acc:MGI:1917695]	1.56774	1.77852	0.000589869	0.00938205
ENSMUSG00000040520	Manea	mannosidase, endo-alpha [Source:MGI Symbol;Acc:MGI:2444484]	-0.582774	4.73267	0.000591726	0.00940484
ENSMUSG00000047264	Zfp358	zinc finger protein 358 [Source:MGI Symbol;Acc:MGI:2153740]	0.703997	4.18557	0.000596196	0.0094691
ENSMUSG00000019852	Arfgef3	ARFGEF family member 3 [Source:MGI Symbol;Acc:MGI:106387]	-2.13301	0.157497	0.000597611	0.00947797
ENSMUSG00000056492	Adgrf5	adhesion G protein-coupled receptor F5 [Source:MGI Symbol;Acc:MGI:2182928]	-1.49957	0.893477	0.000597855	0.00947797
ENSMUSG00000027878	Notch2	notch 2 [Source:MGI Symbol;Acc:MGI:97364]	0.453989	6.59815	0.000598037	0.00947797
ENSMUSG00000019777	Hdac2	histone deacetylase 2 [Source:MGI Symbol;Acc:MGI:1097691]	0.368319	6.97241	0.000599902	0.00950073
ENSMUSG00000035781	R3hdm4	R3H domain containing 4 [Source:MGI Symbol;Acc:MGI:1924814]	0.434726	6.12577	0.000602638	0.00953726
ENSMUSG00000028582	Cc2d1b	coiled-coil and C2 domain containing 1B [Source:MGI Symbol;Acc:MGI:2443076]	0.387903	7.19537	0.000610339	0.00965224
ENSMUSG00000026753	Ppp6c	protein phosphatase 6, catalytic subunit [Source:MGI Symbol;Acc:MGI:1915107]	-0.420486	5.81477	0.000611957	0.00967093
ENSMUSG00000027086	Fastkd1	FAST kinase domains 1 [Source:MGI Symbol;Acc:MGI:2444596]	-0.46222	5.44782	0.000613701	0.00969159
ENSMUSG00000034848	Ttc21b	tetratricopeptide repeat domain 21B [Source:MGI Symbol;Acc:MGI:1920918]	-0.419552	6.12909	0.000614252	0.00969338
ENSMUSG00000022283	Pabpc1	poly(A) binding protein, cytoplasmic 1 [Source:MGI Symbol;Acc:MGI:1349722]	0.380676	10.2864	0.000624056	0.00984108
ENSMUSG00000028062	Lamtor2	late endosomal/lysosomal adaptor, MAPK and MTOR activator 2 [Source:MGI Symbol;Acc:MGI:1932697]	-0.465829	5.46645	0.000628315	0.00990122
ENSMUSG00000022091	Sorbs3	sorbin and SH3 domain containing 3 [Source:MGI Symbol;Acc:MGI:700013]	-1.21521	2.51008	0.000629061	0.00990592
ENSMUSG00000022617	Chkb	choline kinase beta [Source:MGI Symbol;Acc:MGI:1328313]	0.424305	5.86186	0.000629708	0.00990908
ENSMUSG00000094594	Tpd52-ps	tumor protein D52, pseudogene [Source:MGI Symbol;Acc:MGI:107737]	-1.26095	1.00427	0.0006332	0.00995695
ENSMUSG00000035356	Nfkbiz	nuclear factor of kappa light polypeptide gene enhancer in B cells inhibitor, zeta [Source:MGI Symbol;Acc:MGI:1931595]	0.942234	4.35847	0.000638072	0.0100265
ENSMUSG00000061186	Sfmbt2	Scm-like with four mbt domains 2 [Source:MGI Symbol;Acc:MGI:2447794]	0.472085	6.5967	0.000646467	0.0101512
ENSMUSG00000036620	Mgat4b	mannoside acetylglucosaminyltransferase 4, isoenzyme B [Source:MGI Symbol;Acc:MGI:2143974]	0.394363	6.49666	0.000653618	0.0102562
ENSMUSG00000000782	Tcf7	transcription factor 7, T cell specific [Source:MGI Symbol;Acc:MGI:98507]	0.793173	3.55005	0.000659124	0.0103353
ENSMUSG00000031808	Slc27a1	solute carrier family 27 (fatty acid transporter), member 1 [Source:MGI Symbol;Acc:MGI:1347098]	0.391185	7.80574	0.000659599	0.0103354
ENSMUSG00000024381	Bin1	bridging integrator 1 [Source:MGI Symbol;Acc:MGI:108092]	-0.373571	6.82282	0.000660414	0.0103409
ENSMUSG00000029068	Ccnl2	cyclin L2 [Source:MGI Symbol;Acc:MGI:1927119]	0.393096	7.37005	0.000662219	0.0103618
ENSMUSG00000022414	Tab1	TGF-beta activated kinase 1/MAP3K7 binding protein 1 [Source:MGI Symbol;Acc:MGI:1913763]	0.572003	4.78541	0.00067041	0.0104826
ENSMUSG00000071477	Zfp777	zinc finger protein 777 [Source:MGI Symbol;Acc:MGI:1919556]	0.484291	5.34791	0.000671567	0.0104859
ENSMUSG00000020486	Sept4	septin 4 [Source:MGI Symbol;Acc:MGI:1270156]	-2.23669	-0.345279	0.000671327	0.0104859
ENSMUSG00000034928	Rnf44	ring finger protein 44 [Source:MGI Symbol;Acc:MGI:2145310]	-0.420268	7.03495	0.000673224	0.0105044
ENSMUSG00000027224	Duoxa1	dual oxidase maturation factor 1 [Source:MGI Symbol;Acc:MGI:2384861]	3.52897	-1.35439	0.000679905	0.0106012
ENSMUSG00000097131	D230017M19Rik	RIKEN cDNA D230017M19 gene [Source:MGI Symbol;Acc:MGI:2445071]	-1.81046	0.362091	0.000681991	0.0106262
ENSMUSG00000001014	Icam4	intercellular adhesion molecule 4, Landsteiner-Wiener blood group [Source:MGI Symbol;Acc:MGI:1925619]	-1.17304	1.61489	0.000686312	0.010686
ENSMUSG00000006307	Kmt2b	lysine (K)-specific methyltransferase 2B [Source:MGI Symbol;Acc:MGI:109565]	0.426649	7.22999	0.000687913	0.0107034
ENSMUSG00000062906	Hdac10	histone deacetylase 10 [Source:MGI Symbol;Acc:MGI:2158340]	0.549905	5.06816	0.000693726	0.0107863
ENSMUSG00000006731	B4galnt1	beta-1,4-N-acetyl-galactosaminyl transferase 1 [Source:MGI Symbol;Acc:MGI:1342057]	0.545099	5.43602	0.000694225	0.0107865
ENSMUSG00000022052	Ppp2r2a	protein phosphatase 2, regulatory subunit B, alpha [Source:MGI Symbol;Acc:MGI:1919228]	-0.371381	6.47142	0.000695279	0.0107953
ENSMUSG00000047879	Usp14	ubiquitin specific peptidase 14 [Source:MGI Symbol;Acc:MGI:1928898]	-0.377996	7.5277	0.000700472	0.0108683
ENSMUSG00000067773	Defb41	defensin beta 41 [Source:MGI Symbol;Acc:MGI:1924923]	-3.24524	-1.07861	0.000701364	0.0108746
ENSMUSG00000054013	Tmem179	transmembrane protein 179 [Source:MGI Symbol;Acc:MGI:2144891]	-1.4262	0.78915	0.000703004	0.0108924
ENSMUSG00000000441	Raf1	v-raf-leukemia viral oncogene 1 [Source:MGI Symbol;Acc:MGI:97847]	0.367516	7.24286	0.000706577	0.0109325
ENSMUSG00000042377	Fam83g	family with sequence similarity 83, member G [Source:MGI Symbol;Acc:MGI:1916890]	-0.424487	5.97413	0.000706248	0.0109325
ENSMUSG00000042284	Itga1	integrin alpha 1 [Source:MGI Symbol;Acc:MGI:96599]	-0.923888	3.00059	0.000709515	0.0109662
ENSMUSG00000037643	Prkci	protein kinase C, iota [Source:MGI Symbol;Acc:MGI:99260]	-0.379652	6.49385	0.000709748	0.0109662
ENSMUSG00000027639	Samhd1	SAM domain and HD domain, 1 [Source:MGI Symbol;Acc:MGI:1927468]	-0.390933	7.6795	0.000710557	0.0109711
ENSMUSG00000031010	Usp9x	ubiquitin specific peptidase 9, X chromosome [Source:MGI Symbol;Acc:MGI:894681]	-0.357195	8.34576	0.000711349	0.0109757
ENSMUSG00000019872	Smpdl3a	sphingomyelin phosphodiesterase, acid-like 3A [Source:MGI Symbol;Acc:MGI:1931437]	3.51776	-1.35489	0.000716595	0.0110259
ENSMUSG00000022016	Akap11	A kinase (PRKA) anchor protein 11 [Source:MGI Symbol;Acc:MGI:2684060]	-0.392102	6.43091	0.000716182	0.0110259
ENSMUSG00000037685	Atp8a1	ATPase, aminophospholipid transporter (APLT), class I, type 8A, member 1 [Source:MGI Symbol;Acc:MGI:1330848]	-0.732384	4.359	0.00071564	0.0110259
ENSMUSG00000024597	Slc12a2	solute carrier family 12, member 2 [Source:MGI Symbol;Acc:MGI:101924]	-0.490038	6.18266	0.000715949	0.0110259
ENSMUSG00000003662	Ciao1	cytosolic iron-sulfur protein assembly 1 [Source:MGI Symbol;Acc:MGI:1346998]	-0.453218	5.39206	0.000719495	0.0110585
ENSMUSG00000031371	Haus7	HAUS augmin-like complex, subunit 7 [Source:MGI Symbol;Acc:MGI:1920988]	0.566002	5.74942	0.000719707	0.0110585
ENSMUSG00000050248	Evc2	EvC ciliary complex subunit 2 [Source:MGI Symbol;Acc:MGI:1915775]	0.386886	6.65101	0.000725046	0.0111251
ENSMUSG00000021709	Erbin	Erbb2 interacting protein [Source:MGI Symbol;Acc:MGI:1890169]	-0.380847	6.84468	0.000724789	0.0111251
ENSMUSG00000034285	Nipsnap1	nipsnap homolog 1 [Source:MGI Symbol;Acc:MGI:1278344]	-0.610841	4.29848	0.000726007	0.0111321
ENSMUSG00000021255	Esrrb	estrogen related receptor, beta [Source:MGI Symbol;Acc:MGI:1346832]	-3.94008	-1.164	0.000728903	0.0111688
ENSMUSG00000027108	Ola1	Obg-like ATPase 1 [Source:MGI Symbol;Acc:MGI:1914309]	-0.365174	7.38224	0.000731081	0.0111944
ENSMUSG00000020961	Ston2	stonin 2 [Source:MGI Symbol;Acc:MGI:1918272]	1.78817	0.377355	0.000732846	0.011206
ENSMUSG00000054509	Parp4	poly (ADP-ribose) polymerase family, member 4 [Source:MGI Symbol;Acc:MGI:2685589]	-0.539196	4.77979	0.00073262	0.011206
ENSMUSG00000054910	4931415C17Rik	RIKEN cDNA 4931415C17 gene [Source:MGI Symbol;Acc:MGI:1918216]	-3.63047	-1.3507	0.000733943	0.011215
ENSMUSG00000021748	Pdhb	pyruvate dehydrogenase (lipoamide) beta [Source:MGI Symbol;Acc:MGI:1915513]	0.39399	6.48909	0.000739517	0.0112924
ENSMUSG00000054051	Ercc6	excision repair cross-complementing rodent repair deficiency, complementation group 6 [Source:MGI Symbol;Acc:MGI:1100494]	0.42933	5.89531	0.000741723	0.0113183
ENSMUSG00000039063	Echdc3	enoyl Coenzyme A hydratase domain containing 3 [Source:MGI Symbol;Acc:MGI:1915106]	-1.02404	2.87795	0.000745753	0.011372
ENSMUSG00000022204	Ngdn	neuroguidin, EIF4E binding protein [Source:MGI Symbol;Acc:MGI:1916216]	0.419622	5.95258	0.000747996	0.0113983
ENSMUSG00000038936	Sccpdh	saccharopine dehydrogenase (putative) [Source:MGI Symbol;Acc:MGI:1924486]	-0.406848	6.21318	0.00074898	0.0114055
ENSMUSG00000114196	AC154597.1		5.218	-1.51403	0.000750377	0.0114189
ENSMUSG00000089991	Gm16332	predicted gene 16332 [Source:MGI Symbol;Acc:MGI:3840155]	-5.29987	-1.50735	0.00075275	0.0114472
ENSMUSG00000086331	Gm16310	predicted gene 16310 [Source:MGI Symbol;Acc:MGI:3826522]	1.11163	1.77768	0.000753785	0.011455
ENSMUSG00000039782	Cpeb2	cytoplasmic polyadenylation element binding protein 2 [Source:MGI Symbol;Acc:MGI:2442640]	-0.771652	3.56681	0.000754933	0.0114646
ENSMUSG00000018547	Pip4k2b	phosphatidylinositol-5-phosphate 4-kinase, type II, beta [Source:MGI Symbol;Acc:MGI:1934234]	0.509621	5.59205	0.00075616	0.0114754
ENSMUSG00000030662	Ipo5	importin 5 [Source:MGI Symbol;Acc:MGI:1917822]	-0.367816	9.26475	0.000757217	0.0114836
ENSMUSG00000031930	Wwp2	WW domain containing E3 ubiquitin protein ligase 2 [Source:MGI Symbol;Acc:MGI:1914144]	0.3929	6.61572	0.000769847	0.0116541
ENSMUSG00000031609	Sap30	sin3 associated polypeptide [Source:MGI Symbol;Acc:MGI:1929129]	-0.43743	5.81079	0.000770386	0.0116541
ENSMUSG00000051985	Igfn1	immunoglobulin-like and fibronectin type III domain containing 1 [Source:MGI Symbol;Acc:MGI:3045352]	2.74541	-0.689741	0.000770562	0.0116541
ENSMUSG00000014959	Gorasp2	golgi reassembly stacking protein 2 [Source:MGI Symbol;Acc:MGI:2135962]	-0.359751	7.22265	0.000769839	0.0116541
ENSMUSG00000022024	Sugt1	SGT1, suppressor of G2 allele of SKP1 (S. cerevisiae) [Source:MGI Symbol;Acc:MGI:1915205]	-0.410085	5.68561	0.000772123	0.0116697
ENSMUSG00000015112	Slc25a13	solute carrier family 25 (mitochondrial carrier, adenine nucleotide translocator), member 13 [Source:MGI Symbol;Acc:MGI:1354721]	-0.379902	6.29588	0.000777291	0.0117398
ENSMUSG00000021262	Evl	Ena-vasodilator stimulated phosphoprotein [Source:MGI Symbol;Acc:MGI:1194884]	1.23726	2.90266	0.000779754	0.011769
ENSMUSG00000024186	Rgs11	regulator of G-protein signaling 11 [Source:MGI Symbol;Acc:MGI:1354739]	-1.34365	1.7106	0.000781232	0.0117833
ENSMUSG00000035242	Oaz1	ornithine decarboxylase antizyme 1 [Source:MGI Symbol;Acc:MGI:109433]	0.373409	8.62733	0.000782431	0.0117854
ENSMUSG00000021820	Camk2g	calcium/calmodulin-dependent protein kinase II gamma [Source:MGI Symbol;Acc:MGI:88259]	0.409714	5.9781	0.00078211	0.0117854
ENSMUSG00000027937	Jtb	jumping translocation breakpoint [Source:MGI Symbol;Acc:MGI:1346082]	0.435245	5.56103	0.000783414	0.0117922
ENSMUSG00000059751	Rps3a3	ribosomal protein S3A3 [Source:MGI Symbol;Acc:MGI:3643406]	-1.51384	2.17638	0.000786713	0.0118338
ENSMUSG00000001786	Fbxo7	F-box protein 7 [Source:MGI Symbol;Acc:MGI:1917004]	0.492818	5.00167	0.000787789	0.0118419
ENSMUSG00000110275	Gm5905	predicted gene 5905 [Source:MGI Symbol;Acc:MGI:3647422]	0.439504	7.36042	0.000802187	0.0120502
ENSMUSG00000025139	Tollip	toll interacting protein [Source:MGI Symbol;Acc:MGI:1891808]	0.501426	5.67568	0.000802831	0.0120517
ENSMUSG00000031214	Ophn1	oligophrenin 1 [Source:MGI Symbol;Acc:MGI:2151070]	0.752073	3.60062	0.000808215	0.0121243
ENSMUSG00000044927	H1fx	H1 histone family, member X [Source:MGI Symbol;Acc:MGI:2685307]	1.25727	2.43141	0.000808922	0.0121267
ENSMUSG00000020075	Ddx21	DEAD (Asp-Glu-Ala-Asp) box polypeptide 21 [Source:MGI Symbol;Acc:MGI:1860494]	0.382587	9.36922	0.000811344	0.0121548
ENSMUSG00000059060	Rad51b	RAD51 paralog B [Source:MGI Symbol;Acc:MGI:1099436]	-0.777519	3.21962	0.000819911	0.0122749
ENSMUSG00000085395	Gm13056	predicted gene 13056 [Source:MGI Symbol;Acc:MGI:3650725]	-1.54858	0.494213	0.000823873	0.0123259
ENSMUSG00000018932	Map2k3	mitogen-activated protein kinase kinase 3 [Source:MGI Symbol;Acc:MGI:1346868]	0.370304	7.47072	0.000826721	0.0123601
ENSMUSG00000026187	Xrcc5	X-ray repair complementing defective repair in Chinese hamster cells 5 [Source:MGI Symbol;Acc:MGI:104517]	0.53659	4.90996	0.000827593	0.0123648
ENSMUSG00000053333	Dis3l2	DIS3 like 3'-5' exoribonuclease 2 [Source:MGI Symbol;Acc:MGI:2442555]	-0.964753	4.65958	0.000829174	0.0123801
ENSMUSG00000038508	Gdf15	growth differentiation factor 15 [Source:MGI Symbol;Acc:MGI:1346047]	0.860784	4.82435	0.000831339	0.0124041
ENSMUSG00000021597	Slf1	SMC5-SMC6 complex localization factor 1 [Source:MGI Symbol;Acc:MGI:2145448]	-0.537922	4.90335	0.000834506	0.012443
ENSMUSG00000063412	Gm10131	predicted pseudogene 10131 [Source:MGI Symbol;Acc:MGI:3704308]	-0.403932	6.42053	0.00083819	0.0124866
ENSMUSG00000054428	Atpif1	ATPase inhibitory factor 1 [Source:MGI Symbol;Acc:MGI:1196457]	0.447226	5.95013	0.000839687	0.0124866
ENSMUSG00000019188	H13	histocompatibility 13 [Source:MGI Symbol;Acc:MGI:95886]	-0.37361	6.57072	0.0008392	0.0124866
ENSMUSG00000038560	Sp6	trans-acting transcription factor 6 [Source:MGI Symbol;Acc:MGI:1932575]	1.12235	2.43721	0.000838662	0.0124866
ENSMUSG00000028020	Glrb	glycine receptor, beta subunit [Source:MGI Symbol;Acc:MGI:95751]	3.51755	-1.35564	0.000840725	0.0124937
ENSMUSG00000064373	Selenop	selenoprotein P [Source:MGI Symbol;Acc:MGI:894288]	-1.4993	0.504032	0.00084159	0.0124981
[truncated: 744 more rows]

## Sheet: Table S3A_DEGs UP
Supplementary Table 3A. Upregulated DEGs in MC38-Tnhigh
[truncated: 709 more rows]

## Sheet: Table S3B_DEGs DOWN
Supplementary Table 3B. Downregulated DEGs in MC38-Tnhigh
[truncated: 643 more rows]

[truncated: 2 more sheets: Table S4_GO term level 6-13, Table S5_GO term level 3-8]
